# Supplementary material for: Nocturnal Light Pollution Induces Weight Gain in Mice and Reshapes the Structure, Functions, and Interactions of Their Colonic Microbiota
Source: Int J Mol Sci. 2022 Jan 31;23(3):1673. doi: 10.3390/ijms23031673 (PMC8836271; doi:10.3390/ijms23031673)
Supplement: Supplementary file 1 [file ijms-23-01673-s001.zip]

Archive with 4 entries (4 files):
- Supplementary Figure S1.pdf
- Supplementary Table S1.xlsx
- Supplementary Table S2-S3.xlsx
- Supplementary Table S4.xlsx
