# Supplementary material for: Nocturnal Light Pollution Induces Weight Gain in Mice and Reshapes the Structure, Functions, and Interactions of Their Colonic Microbiota
Source: Int J Mol Sci. 2022 Jan 31;23(3):1673. doi: 10.3390/ijms23031673 (PMC8836271; doi:10.3390/ijms23031673)
Supplement: Supplementary file 1 [file ijms-23-01673-s001.zip › Supplementary Table S1.xlsx]

## Sheet: Supplementary Table S1
Supplementary Table S1. ASVs relative abundances
ASV code	ZT0 LD-1	ZT0 LD-2	ZT0 LD-3	ZT10 LD-1	ZT10 LD-2	ZT10 LD-3	ZT0 dLAN-1	ZT0 dLAN-2	ZT0 dLAN-3	ZT10 dLAN-1	ZT10 dLAN-2	ZT10 dLAN-3	Kingdom	Phylum	Class	Order	Family	Genus	Species
ASV_1	0.915227	1.07166	0.878828	42.2151	10.3885	10.6434	23.0553	0.96571	34.0612	0.477707	0.881316	1.59329	Bacteria	Firmicutes
ASV_10	9.02444	2.32408	2.34354	0	0	0	0.0763816	6.42407	0	4.24628	0	2.81928	Bacteria	Firmicutes	Clostridia	Clostridiales	Lachnospiraceae	Lachnospiraceae NK4A136 group	uncultured bacterium
ASV_100	0	0	0	0	0	0	0	0	0	0.486553	0.920486	0	Bacteria	Firmicutes	Clostridia	Clostridiales	Lachnospiraceae	Roseburia	unidentified
ASV_101	0	1.16204	0.381713	0	0	0	0	0	0	0	0	0	Bacteria	Firmicutes	Clostridia	Clostridiales	Lachnospiraceae	Roseburia	unidentified
ASV_102	0	0.438993	0.257435	0	0	0	0.0778793	0	0.0448853	0	0	0	Bacteria	Firmicutes	Clostridia	Clostridiales	Ruminococcaceae	Ruminococcaceae UCG-014
ASV_103	0.398814	0.129116	0.532623	0	0	0	0	0	0	0.0973107	0	0.138979	Bacteria	Firmicutes	Clostridia	Clostridiales	Lachnospiraceae	Roseburia	unidentified
ASV_104	0.347684	0	0.781181	0	0	0	0	0	0	0	0	0	Bacteria	Firmicutes	Clostridia	Clostridiales	Lachnospiraceae
ASV_105	0	0	0	0	0	0	0	0	0	0.12385	0	0.0843798	Bacteria	Firmicutes	Clostridia	Clostridiales	Lachnospiraceae	Roseburia	unidentified
ASV_106	0.05113	1.18786	0.363959	0	0	0	0	0	0	0.106157	0.107716	0	Bacteria	Firmicutes	Clostridia	Clostridiales	Lachnospiraceae	Roseburia	unidentified
ASV_107	0	0	0	0	0	0	0	0	0	0.119427	0.156678	0.0496352	Bacteria	Firmicutes	Clostridia	Clostridiales	Lachnospiraceae	Roseburia	unidentified
ASV_109	0	0	0	0	0	0	0	0	0	0.504246	0.362319	0	Bacteria	Firmicutes	Clostridia	Clostridiales	Ruminococcaceae	Ruminococcus 1	uncultured bacterium
ASV_11	0.81808	1.03292	0	0.80773	4.64646	0.143907	0.591583	1.35759	0.0785493	4.5736	1.56678	1.24088	Bacteria	Firmicutes	Clostridia	Clostridiales	Lachnospiraceae
ASV_110	0	0	0	0	0	0	0	0	0	0.508669	0.587544	0	Bacteria	Firmicutes	Clostridia	Clostridiales	Lachnospiraceae	Roseburia	unidentified
ASV_111	0	0	0	0	0	0	0	2.21134	0.00897706	0	0	0	Bacteria	Firmicutes	Erysipelotrichia	Erysipelotrichales	Erysipelotrichaceae	Catenisphaera	uncultured bacterium
ASV_112	0.158503	0.361524	0.674656	0	0	0	0	0.279916	0.0291755	0	0	0	Bacteria	Firmicutes	Clostridia	Clostridiales	Lachnospiraceae
ASV_113	0	0.206585	0.399467	0	0	0	0	0	0	0	0.0587544	0.357373	Bacteria	Firmicutes	Clostridia	Clostridiales	Lachnospiraceae
ASV_114	0.403927	0.154939	0.204172	0	0.0777001	0.00568053	0.00599071	0.223933	0.00897706	0	0	0	Bacteria	Firmicutes	Clostridia	Clostridiales	Ruminococcaceae
ASV_115	0	0.464816	0.284066	0	0	0	0	0	0	0	0	0	Bacteria	Firmicutes	Clostridia	Clostridiales	Clostridiaceae 1	Clostridium sensu stricto 1	uncultured bacterium
ASV_116	0.173842	0.426081	1.02974	0	0	0	0	0	0	0	0	0	Bacteria	Firmicutes	Clostridia	Clostridiales	Lachnospiraceae
ASV_117	0.0971469	0.41317	0.736795	0	0	0	0.0149768	0.363891	0	0	0	0	Bacteria	Firmicutes	Clostridia	Clostridiales	Lachnospiraceae	Roseburia	unidentified
ASV_118	0	0	0	0	0	0	0	0	0	0.203468	0.430866	0	Bacteria	Firmicutes	Clostridia	Clostridiales	Lachnospiraceae	Acetatifactor	uncultured bacterium
ASV_119	0	0.0903809	0.310697	0	0	0	0	0	0	0.243277	0	0.312702	Bacteria	Firmicutes	Clostridia	Clostridiales	Ruminococcaceae	Ruminiclostridium 9	metagenome
ASV_12	0.046017	0.193673	0.399467	0	0	0	0.0209675	0.153954	0.0516181	6.54636	1.75284	3.97081	Bacteria	Firmicutes	Clostridia	Clostridiales	Ruminococcaceae	Ruminococcus 1	uncultured bacterium
ASV_120	0.061356	0.309877	0	0	0	0	0	0.125962	0.0246869	0.084041	0.117509	0.431826	Bacteria	Firmicutes	Clostridia	Clostridiales	Lachnospiraceae
ASV_121	0.056243	0.116204	0.159787	0	0	0	0	0	0	0.477707	0.097924	0	Bacteria	Firmicutes	Clostridia	Clostridiales	Ruminococcaceae	Candidatus Soleaferrea	uncultured bacterium
ASV_122	0.782289	0.258231	0	0	0	0	0	0	0	0	0	0	Bacteria	Firmicutes	Clostridia	Clostridiales	Lachnospiraceae	Blautia	Blautia obeum
ASV_123	0	0	0	0	0	0	0.106335	0	0.10548	0	0	0	Bacteria	Firmicutes	Bacilli	Lactobacillales	Lactobacillaceae	Lactobacillus
ASV_124	0.424379	0	0.106525	0	0	0	0	0	0	0	0	0	Bacteria	Firmicutes	Clostridia	Clostridiales	Lachnospiraceae	Roseburia	unidentified
ASV_125	0	0	0	0	0	0	0	0	0	0.380396	0.636506	0	Bacteria	Firmicutes	Clostridia	Clostridiales	Lachnospiraceae	Roseburia	unidentified
ASV_126	0.557317	0	0.186418	0	0	0	0	0	0	0	0	0	Bacteria	Firmicutes	Clostridia	Clostridiales	Lachnospiraceae	Roseburia	unidentified
ASV_128	0	0.271143	0.781181	0	0	0	0	0	0	0.119427	0.264395	0	Bacteria	Firmicutes	Clostridia	Clostridiales	Lachnospiraceae
ASV_129	0	0	0	0	0	0	0	0	0	0.490977	0.264395	0.0694893	Bacteria	Firmicutes	Clostridia	Clostridiales	Ruminococcaceae	Ruminiclostridium 9	metagenome
ASV_13	0.628899	2.50484	6.27608	0.178394	4.4289	0.284026	0	0	0	0	0	0	Bacteria	Firmicutes	Clostridia	Clostridiales	Lachnospiraceae
ASV_131	0.582882	0.232408	0.0621394	0	0	0	0	0.125962	0.0224427	0	0	0	Bacteria	Firmicutes	Clostridia	Clostridiales	Lachnospiraceae	Blautia	Blautia obeum
ASV_132	0	0	0	0	0.574981	0.0265091	0	0	0	0.0221161	0.332942	0.119124	Bacteria
ASV_133	0.414153	0	0.461607	0	0	0	0	0	0	0	0	0	Bacteria	Firmicutes	Clostridia	Clostridiales	Lachnospiraceae	Roseburia	unidentified
ASV_134	0	0.374435	0.319574	0	0	0	0	0	0	0.132696	0	0.228322	Bacteria	Firmicutes	Clostridia	Clostridiales	Lachnospiraceae	Roseburia	unidentified
ASV_135	0.061356	0.180762	0.710164	0	0	0	0	0	0	0	0	0	Bacteria	Firmicutes	Clostridia	Clostridiales	Lachnospiraceae
ASV_136	0	0	0	0.049554	0.25641	0.0340832	0	0	0	0.0707714	0.323149	0	Bacteria	Bacteroidetes	Bacteroidia	Bacteroidales	Rikenellaceae	Alistipes	uncultured Alistipes sp.
ASV_138	0	0	0	0.0396432	0.20979	0	0.00748839	0.125962	0	0.11058	0.479828	0	Bacteria	Firmicutes	Clostridia	Clostridiales	Family XIII	uncultured	unidentified
ASV_139	0.5113	0.206585	0.204172	0	0	0	0	0	0	0	0	0	Bacteria	Firmicutes	Clostridia	Clostridiales	Lachnospiraceae	Roseburia	unidentified
ASV_14	0	0	0	0	16.6045	0.0473377	0	0	0	0	0	0	Bacteria	Firmicutes	Clostridia	Clostridiales	Ruminococcaceae	Ruminococcaceae UCG-014	uncultured bacterium
ASV_141	0.132938	0.129116	0.461607	0	0	0	0	0	0	0.101734	0.146886	0	Bacteria	Firmicutes	Clostridia	Clostridiales	Lachnospiraceae	Roseburia	unidentified
ASV_142	0	0	0	0	0	0	0	0	0	0.0309625	0.616921	0.134015	Bacteria	Firmicutes	Clostridia	Clostridiales	Lachnospiraceae	Roseburia	unidentified
ASV_143	0	0	0	0	0	0	0	0	0	0.13712	0	0.138979	Bacteria	Firmicutes	Clostridia	Clostridiales	Lachnospiraceae	Roseburia	unidentified
ASV_144	0.199407	0.206585	0.434976	0	0.12432	0.0132546	0	0	0	0	0	0	Bacteria	Firmicutes	Clostridia	Clostridiales	Lachnospiraceae	Roseburia	unidentified
ASV_145	0	0.632666	0.363959	0	0	0	0	0	0	0	0	0	Bacteria	Firmicutes	Clostridia	Clostridiales	Ruminococcaceae	Ruminiclostridium 9	metagenome
ASV_146	0	0	0	0	0	0	0	0	0	0.340587	0	0.312702	Bacteria	Firmicutes	Clostridia	Clostridiales	Ruminococcaceae	Ruminiclostridium 9	metagenome
ASV_148	0	0	0	0.0644202	0	0.0340832	0.0778793	0	0.107725	0	0	0	Bacteria
ASV_149	0	0	0	0	0	0	0	0	0	0	0.499412	0.397081	Bacteria
ASV_15	0.112486	1.05875	0	0	0	0	0	0	0	5.09112	3.30004	1.20117	Bacteria	Firmicutes	Clostridia	Clostridiales	Lachnospiraceae	Lachnospiraceae NK4A136 group	uncultured bacterium
ASV_150	0.127825	0.219496	0.106525	0	0	0	0	0	0	0.0353857	0.509205	0.0645257	Bacteria	Firmicutes	Clostridia	Clostridiales	Lachnospiraceae
ASV_152	0	0.426081	0.807812	0	0	0	0	0	0	0	0	0	Bacteria	Firmicutes	Bacilli	Lactobacillales	Lactobacillaceae	Lactobacillus	unidentified
ASV_153	0	0	0	0	0	0	0	0	0	0.168082	0	0.327592	Bacteria	Firmicutes	Clostridia	Clostridiales	Ruminococcaceae	Ruminiclostridium 9	metagenome
ASV_157	0.265876	0	0.417221	0	0	0	0	0	0	0	0	0	Bacteria	Firmicutes	Clostridia	Clostridiales	Ruminococcaceae	Ruminiclostridium 9	metagenome
ASV_158	0.10226	0.232408	0.15091	0	0.0699301	0.00946755	0.00299536	0.16795	0	0.115004	0.048962	0.0297811	Bacteria	Firmicutes	Clostridia	Clostridiales
ASV_159	0	0.129116	0.683533	0	0	0	0	0	0	0	0	0	Bacteria	Firmicutes	Clostridia	Clostridiales	Lachnospiraceae	Roseburia	unidentified
ASV_16	0.076695	0.24532	0	0	0	0	0	0	0	6.60828	1.65492	0.277957	Bacteria	Firmicutes	Clostridia	Clostridiales	Lachnospiraceae	Lachnospiraceae NK4A136 group	uncultured bacterium
ASV_161	0.127825	0.16785	0.15091	0	0	0	0	0	0	0.101734	0.0685468	0.0198541	Bacteria	Firmicutes	Clostridia	Clostridiales
ASV_162	0.086921	0	0.186418	0	0	0	0	0	0	0.13712	0.156678	0.104234	Bacteria	Firmicutes	Clostridia	Clostridiales	Lachnospiraceae	Roseburia	unidentified
ASV_164	0	0.232408	0.204172	0	0	0	0	0	0	0	0	0	Bacteria	Actinobacteria
ASV_165	0.15339	0.154939	0.257435	0	0	0	0	0	0	0.084041	0.0685468	0	Bacteria	Firmicutes	Clostridia	Clostridiales	Ruminococcaceae	Caproiciproducens	uncultured Clostridia bacterium
ASV_166	0	0	0	0.0693756	0.753691	0	0	0	0	0	0	0	Bacteria	Firmicutes	Clostridia	Clostridiales	Lachnospiraceae	Roseburia	unidentified
ASV_167	0	0	0	0	0	0	0	0	0	0	0.470035	0.302775	Bacteria
ASV_169	0	0.154939	0.781181	0	0	0	0	0	0	0	0	0	Bacteria
ASV_170	0	0	0	0	0	0	0.0494234	0	0.00897706	0.0663482	0	0.263066	Bacteria	Cyanobacteria	Melainabacteria	Gastranaerophilales
ASV_171	0	0	0	0	0.20979	0.0170416	0	0	0	0	0	0	Bacteria	Firmicutes	Clostridia	Clostridiales	Lachnospiraceae
ASV_172	0	0	0	0.0792864	0.31857	0	0	0	0	0	0	0	Bacteria	Firmicutes	Clostridia	Clostridiales	Ruminococcaceae	Ruminococcaceae UCG-014	uncultured bacterium
ASV_173	0	0	0	0	0.0621601	0.0340832	0	0	0	0	0	0	Bacteria	Firmicutes	Clostridia	Clostridiales	Ruminococcaceae	Ruminococcaceae UCG-014	uncultured bacterium
ASV_174	0	0	0	0	0	0	0	0	0	0.0707714	0.577752	0.0744528	Bacteria	Firmicutes	Clostridia	Clostridiales	Ruminococcaceae	Ruminiclostridium 9	metagenome
ASV_175	0	0	0	0	0	0	0	0	0	0.119427	0	0.297811	Bacteria	Firmicutes	Clostridia	Clostridiales	Lachnospiraceae	Roseburia	unidentified
ASV_176	0.086921	0	0.142033	0	0	0	0	0	0	0.0663482	0.176263	0.104234	Bacteria	Firmicutes	Clostridia	Clostridiales	Lachnospiraceae
ASV_177	0	0	0	0	0	0	0	0	0	0.216737	0	0.248176	Bacteria	Firmicutes	Clostridia	Clostridiales	Lachnospiraceae	Roseburia	unidentified
ASV_179	0.265876	0	0.230803	0	0	0	0	0	0	0	0	0	Bacteria	Firmicutes	Clostridia	Clostridiales	Lachnospiraceae	Lachnospiraceae NK4A136 group	uncultured bacterium
ASV_18	0.086921	0.193673	3.10697	0	0	0	0.501722	8.77537	0.0112213	0.145966	0.127301	1.08205	Bacteria
ASV_180	0	0.516462	0.15091	0.0693756	0.10878	0	0	0	0	0	0	0	Bacteria	Firmicutes	Clostridia	Clostridiales	Ruminococcaceae	Ruminococcaceae UCG-014	uncultured bacterium
ASV_181	0	0	0	0	0	0	0	0	0	0.141543	0	0.208468	Bacteria	Firmicutes	Clostridia	Clostridiales	Ruminococcaceae	Ruminiclostridium 9	metagenome
ASV_182	0	0	0	0	0	0	0	0	0	0.203468	0	0.233285	Bacteria	Firmicutes	Clostridia	Clostridiales	Lachnospiraceae	Roseburia	unidentified
ASV_183	0	0	0	0	0.17094	0.0265091	0	0	0	0.0486553	0.186056	0.0446717	Bacteria	Firmicutes	Clostridia	Clostridiales	Family XIII	uncultured
ASV_184	0	0	0	0.31219	0.20979	0	0	0	0	0	0	0	Bacteria	Firmicutes	Clostridia	Clostridiales	Ruminococcaceae	Ruminococcaceae UCG-014	uncultured bacterium
ASV_185	0	0	0	0	0	0	0.0688932	0	0.0605952	0	0	0	Bacteria
ASV_186	0.056243	0.116204	0.550377	0	0	0	0	0	0	0	0	0	Bacteria	Firmicutes	Clostridia	Clostridiales	Lachnospiraceae
ASV_187	0.05113	0.129116	0.381713	0	0	0	0	0	0	0	0	0	Bacteria	Actinobacteria	Coriobacteriia	Coriobacteriales	Eggerthellaceae	Slackia	unidentified
ASV_188	0.209633	0.16785	0.292943	0	0	0	0	0	0	0	0	0	Bacteria	Bacteroidetes	Bacteroidia	Bacteroidales	Tannerellaceae	Parabacteroides	unidentified
ASV_19	0	0	0	0.024777	2.6418	0.287813	0	0	0	3.06529	0.705053	1.82161	Bacteria	Firmicutes	Clostridia	Clostridiales	Ruminococcaceae	Ruminococcus 1	uncultured bacterium
ASV_190	0.15339	0.387347	0	0	0	0	0	0	0	0	0	0	Bacteria	Firmicutes	Clostridia	Clostridiales	Lachnospiraceae
ASV_191	0.030678	0.451904	0	0	0	0	0.0104838	0.0419874	0.0179541	0	0	0	Bacteria	Firmicutes	Clostridia	Clostridiales	Ruminococcaceae
ASV_192	0.117599	0.154939	0.426099	0	0	0	0	0	0	0	0	0	Bacteria	Firmicutes	Clostridia	Clostridiales	Lachnospiraceae	Roseburia	unidentified
ASV_193	0	0	0	0	0	0	0	0	0	0.225584	0	0.153869	Bacteria	Firmicutes	Clostridia	Clostridiales	Ruminococcaceae	Ruminiclostridium 9	metagenome
ASV_194	0.086921	0	0.133156	0	0	0	0	0	0	0.141543	0	0.0843798	Bacteria	Firmicutes	Clostridia	Clostridiales	Lachnospiraceae
ASV_2	0.393701	0.74887	0.701287	13.4044	19.021	56.8659	0.540662	0.43387	0.363571	2.29122	2.43831	44.493	Bacteria	Verrucomicrobia	Verrucomicrobiae	Verrucomicrobiales	Akkermansiaceae	Akkermansia	uncultured bacterium
ASV_20	5.37887	0.761782	0.807812	0	0	0	0.00898607	1.86144	0.033664	0.106157	0	0.0595622	Bacteria	Firmicutes	Clostridia	Clostridiales	Lachnospiraceae	Lachnospiraceae NK4A136 group	uncultured bacterium
ASV_200	0	0	0	0	0	0	0	0	0	0.287509	0.107716	0	Bacteria	Firmicutes	Clostridia	Clostridiales	Lachnospiraceae
ASV_201	0	0	0	0.0594648	0.28749	0.0492312	0	0	0	0	0	0	Bacteria	Actinobacteria	Coriobacteriia	Coriobacteriales	Eggerthellaceae	Slackia	unidentified
ASV_202	0	0	0	0.049554	0.25641	0.0605923	0	0	0	0	0	0	Bacteria	Actinobacteria
ASV_203	0	0	0	0.0693756	0.17871	0.0511247	0	0	0	0	0	0	Bacteria	Firmicutes	Clostridia	Clostridiales	Ruminococcaceae	Ruminococcaceae UCG-014	uncultured bacterium
ASV_204	0.240311	0	0.230803	0	0	0	0	0	0	0	0	0	Bacteria	Firmicutes	Clostridia	Clostridiales	Lachnospiraceae	Roseburia	unidentified
ASV_206	0.117599	0.116204	0.195295	0	0	0	0	0	0	0	0	0	Bacteria	Firmicutes	Clostridia	Clostridiales
ASV_21	0	2.33699	2.11274	0.0842418	0.45843	0.0340832	0.113824	1.81945	0.076305	0.406936	2.81042	0.63533	Bacteria	Firmicutes	Clostridia	Clostridiales	Ruminococcaceae
ASV_211	0	0	0	0	0.28749	0.0605923	0	0	0	0	0	0	Bacteria	Firmicutes	Clostridia	Clostridiales	Lachnospiraceae
ASV_212	0	0.3357	0.275189	0	0	0	0	0	0	0	0	0	Bacteria	Firmicutes	Clostridia	Clostridiales	Lachnospiraceae
ASV_213	0.158503	0	0.328451	0	0	0	0	0	0	0	0	0	Bacteria	Firmicutes	Clostridia	Clostridiales	Lachnospiraceae	Roseburia	unidentified
ASV_214	0.20452	0	0.23968	0	0	0	0	0	0	0	0	0	Bacteria	Firmicutes	Clostridia	Clostridiales	Lachnospiraceae	Roseburia	unidentified
ASV_215	0	0	0	0	0	0	0.0329489	0	0.100992	0	0	0	Bacteria
ASV_217	0.112486	0	0.0621394	0	0	0	0	0	0	0.0796178	0.117509	0	Bacteria	Firmicutes	Clostridia	Clostridiales	Lachnospiraceae	Roseburia	unidentified
ASV_218	0	0.0774693	0.0266312	0	0	0	0.0449304	0	0.00897706	0	0	0	Bacteria	Firmicutes	Clostridia	Clostridiales	Ruminococcaceae	Ruminococcaceae UCG-014
ASV_219	0	0	0	0	0	0	0	0	0	0.23443	0.0391696	0	Bacteria	Firmicutes	Clostridia	Clostridiales	Ruminococcaceae	Ruminiclostridium 9	metagenome
ASV_22	0.061356	0.296966	0	0	4.5843	0.0549118	0	0	0	1.09696	1.52761	0.699856	Bacteria	Firmicutes	Clostridia	Clostridiales	Lachnospiraceae	Lachnospiraceae NK4A136 group	uncultured bacterium
ASV_220	0.10226	0.0387347	0	0	0	0	0	0	0	0.101734	0.0587544	0	Bacteria	Firmicutes	Clostridia	Clostridiales	Clostridiales vadinBB60 group	uncultured bacterium	uncultured bacterium
ASV_221	0	0	0	0	0	0	0.0314513	0	0.0942592	0	0	0	Bacteria	Cyanobacteria	Oxyphotobacteria
ASV_222	0	0	0	0	0	0	0	0	0	0.150389	0	0.143942	Bacteria	Firmicutes	Clostridia	Clostridiales	Ruminococcaceae	Ruminiclostridium 9	metagenome
ASV_226	0	0	0	0	0	0	0	0.0979706	0.00897706	0.11058	0.235018	0	Bacteria	Bacteroidetes	Bacteroidia	Bacteroidales	Tannerellaceae	Parabacteroides	unidentified
ASV_227	0	0	0	0	0	0	0	0	0	0	0.430866	0.0794163	Bacteria	Firmicutes	Clostridia	Clostridiales	Lachnospiraceae
ASV_228	0	0.0645578	0.479361	0	0	0	0	0	0	0	0	0	Bacteria	Firmicutes	Clostridia	Clostridiales	Lachnospiraceae
ASV_23	0.112486	0.671401	0.168664	0	0	0	0	0	0	2.92374	1.91931	0.764382	Bacteria	Firmicutes	Clostridia	Clostridiales	Lachnospiraceae	Lachnospiraceae NK4A136 group	uncultured bacterium
ASV_231	0.046017	0.103292	0	0	0	0	0	0	0	0.12385	0.127301	0	Bacteria	Firmicutes	Clostridia	Clostridiales	Ruminococcaceae	Ruminiclostridium 9	metagenome
ASV_234	0	0	0	0	0	0	0	0	0	0	0.342734	0.0595622	Bacteria	Firmicutes	Clostridia	Clostridiales	Lachnospiraceae	Roseburia	unidentified
ASV_235	0	0	0	0	0	0	0	0	0	0.0663482	0.20564	0.104234	Bacteria	Firmicutes	Clostridia	Clostridiales	Lachnospiraceae
ASV_24	2.54627	1.13622	2.67199	0.18335	0.0932401	0	0	1.17565	0.0134656	0.119427	0.656091	0.104234	Bacteria	Bacteroidetes	Bacteroidia	Bacteroidales	Tannerellaceae	Parabacteroides	unidentified
ASV_245	0	0.258231	0.257435	0	0	0	0	0	0	0	0	0	Bacteria	Firmicutes	Clostridia	Clostridiales	Lachnospiraceae
ASV_247	0	0	0	0.0594648	0	0.0416572	0	0	0	0	0	0	Bacteria	Firmicutes	Clostridia	Clostridiales	Peptostreptococcaceae	Romboutsia	uncultured bacterium
ASV_249	0	0	0	0	0	0	0	0	0	0.154812	0	0.0843798	Bacteria	Firmicutes	Clostridia	Clostridiales	Ruminococcaceae	Ruminiclostridium 9	metagenome
ASV_25	0	2.28535	2.72526	0	0	0	0	1.11966	0.188518	0	0	0	Bacteria	Firmicutes	Clostridia	Clostridiales	Lachnospiraceae
ASV_250	0	0.0774693	0.399467	0	0	0	0	0	0	0	0	0	Bacteria	Firmicutes	Clostridia	Clostridiales	Lachnospiraceae
ASV_253	0	0	0	0	0	0	0	0	0	0.0796178	0.127301	0	Bacteria	Firmicutes	Clostridia	Clostridiales	Ruminococcaceae	Ruminiclostridium 9	metagenome
ASV_257	0	0.0516462	0.0266312	0	0	0	0.0254605	0	0.0112213	0	0	0	Bacteria	Firmicutes	Clostridia	Clostridiales	Ruminococcaceae	Ruminococcaceae UCG-014
ASV_259	0	0	0	0	0	0	0.00449304	0.125962	0.0403968	0	0	0	Bacteria
ASV_26	4.01882	0.74887	0.940968	0	0	0	0	0	0	0	0	0	Bacteria	Firmicutes	Clostridia	Clostridiales	Lachnospiraceae	Lachnospiraceae NK4A136 group	uncultured bacterium
ASV_261	0	0	0	0	0	0	0	0	0	0.084041	0.28398	0	Bacteria	Bacteroidetes	Bacteroidia	Bacteroidales	Bacteroidaceae	Bacteroides	unidentified
ASV_262	0.061356	0	0.177541	0	0	0	0	0	0	0	0	0	Bacteria
ASV_263	0	0.0903809	0.0355082	0	0	0	0.0134791	0	0.0067328	0	0	0	Bacteria	Firmicutes	Clostridia	Clostridiales	Ruminococcaceae	Ruminococcaceae UCG-014
ASV_264	0	0	0	0	0	0	0	0	0	0.0309625	0	0.198541	Bacteria	Verrucomicrobia	Verrucomicrobiae	Verrucomicrobiales	Akkermansiaceae	Akkermansia	uncultured bacterium
ASV_265	0	0	0	0	0	0	0	0	0	0.0663482	0.117509	0	Bacteria	Bacteroidetes	Bacteroidia	Bacteroidales	Tannerellaceae	Parabacteroides	unidentified
ASV_270	0.030678	0.0129116	0.00887705	0	0	0	0.0134791	0	0.0179541	0.00442321	0.0685468	0	Bacteria	Firmicutes	Clostridia	Clostridiales	Lachnospiraceae	Roseburia	unidentified
ASV_274	0	0	0	0	0	0	0	0	0	0.106157	0.0195848	0.00992704	Bacteria
ASV_275	0.0971469	0	0.213049	0	0	0	0	0	0	0	0	0	Bacteria	Firmicutes	Clostridia	Clostridiales	Ruminococcaceae	Ruminiclostridium 9	metagenome
ASV_276	0.046017	0.0645578	0.168664	0	0	0	0	0	0	0	0	0	Bacteria	Firmicutes	Clostridia	Clostridiales	Lachnospiraceae	Roseburia	unidentified
ASV_28	4.31537	0.568108	0.736795	0	0	0	0	0	0	0	0	0	Bacteria	Firmicutes	Clostridia	Clostridiales	Lachnospiraceae	Lachnospiraceae NK4A136 group	uncultured bacterium
ASV_280	0.061356	0.219496	0	0	0	0	0	0	0	0	0	0	Bacteria	Firmicutes	Clostridia	Clostridiales	Lachnospiraceae
ASV_281	0	0	0	0	0	0	0	0	0	0.061925	0.156678	0.0496352	Bacteria	Firmicutes	Clostridia	Clostridiales
ASV_283	0	0.0903809	0.0177541	0	0	0	0.00898607	0.0139958	0.0246869	0.0132696	0.0685468	0.00992704	Bacteria	Firmicutes	Clostridia	Clostridiales	Ruminococcaceae	Ruminiclostridium 9	metagenome
ASV_284	0	0.24532	0.142033	0	0	0	0	0	0	0	0	0	Bacteria	Firmicutes	Clostridia	Clostridiales	Lachnospiraceae
ASV_287	0	0	0	0	0	0	0.0329489	0	0.0269312	0	0	0	Bacteria
ASV_29	0	0	0	0	0	0	0	0	0	3.02105	1.66471	0.680002	Bacteria	Firmicutes	Clostridia	Clostridiales	Lachnospiraceae	Lachnospiraceae NK4A136 group	uncultured bacterium
ASV_291	0.127825	0	0.124279	0	0	0	0	0	0	0	0	0	Bacteria
ASV_293	0	0	0	0	0	0	0	0	0	0.145966	0	0.0297811	Bacteria	Firmicutes	Clostridia	Clostridiales	Lachnospiraceae	uncultured	uncultured bacterium
ASV_294	0	0	0	0	0	0	0	0	0	0.141543	0	0.0347446	Bacteria	Firmicutes	Clostridia	Clostridiales	Ruminococcaceae	Ruminiclostridium 9	metagenome
ASV_295	0.10226	0	0.0887705	0	0	0	0	0	0	0	0	0	Bacteria
ASV_297	0.071582	0.0774693	0.0621394	0	0	0	0	0	0	0	0	0	Bacteria	Firmicutes	Clostridia	Clostridiales	Lachnospiraceae
ASV_3	0.940791	1.52356	1.083	36.6204	9.85237	9.14186	22.576	1.04969	34.6919	0.468861	1.04779	1.51884	Bacteria	Firmicutes
ASV_30	0.209633	0.877986	1.18953	0.173439	0.823621	0.00568053	0.408866	4.10077	0	0.13712	0.0293772	0.0198541	Bacteria	Firmicutes	Clostridia	Clostridiales	Ruminococcaceae	Ruminococcaceae UCG-010	uncultured bacterium
ASV_304	0.040904	0	0.0443853	0	0	0	0	0	0	0.0486553	0.127301	0	Bacteria	Firmicutes	Clostridia	Clostridiales	Lachnospiraceae	Roseburia	unidentified
ASV_307	0	0	0	0	0	0	0	0	0	0.106157	0	0.0198541	Bacteria	Firmicutes	Clostridia	Clostridiales	Ruminococcaceae
ASV_31	0	0	0	0	0	0	0	0	0	2.35315	1.46886	0.675038	Bacteria	Firmicutes	Clostridia	Clostridiales	Lachnospiraceae	Lachnospiraceae NK4A136 group	uncultured bacterium
ASV_310	0	0	0	0	0	0	0.0224652	0	0.0471296	0	0	0	Bacteria	Bacteroidetes	Bacteroidia	Bacteroidales	Muribaculaceae	uncultured bacterium	uncultured bacterium
ASV_317	0.066469	0.142027	0	0	0	0	0	0	0	0	0	0	Bacteria	Firmicutes	Clostridia	Clostridiales	Lachnospiraceae
ASV_319	0	0.154939	0.195295	0	0	0	0	0	0	0	0	0	Bacteria	Firmicutes	Bacilli	Lactobacillales	Lactobacillaceae	Lactobacillus	unidentified
ASV_32	0	0	0	0.0693756	3.05361	0	0	0	0	0.96426	0.822562	0.471534	Bacteria	Firmicutes	Clostridia	Clostridiales	Lachnospiraceae	Lachnospiraceae NK4A136 group	uncultured bacterium
ASV_320	0	0	0	0	0	0	0	0	0	0.0486553	0	0.0545987	Bacteria	Firmicutes	Clostridia	Clostridiales	Lachnospiraceae
ASV_321	0	0	0	0	0	0	0	0	0	0.128273	0	0.0248176	Bacteria	Firmicutes	Clostridia	Clostridiales	Ruminococcaceae	Ruminiclostridium 9	metagenome
ASV_324	0	0	0	0	0	0	0	0	0	0.0309625	0	0.0545987	Bacteria	Firmicutes	Clostridia	Clostridiales	Ruminococcaceae	Ruminococcus 1	uncultured bacterium
ASV_328	0.05113	0	0.0798935	0	0	0	0	0	0	0	0	0	Bacteria	Firmicutes	Clostridia	Clostridiales	Ruminococcaceae
ASV_329	0	0	0	0	0	0	0	0	0	0.0309625	0.225225	0	Bacteria	Firmicutes	Clostridia	Clostridiales	Christensenellaceae	uncultured	uncultured bacterium
ASV_33	0	0	0	0	0	0	0	0	0	2.42834	1.00862	0.431826	Bacteria	Firmicutes	Clostridia	Clostridiales	Ruminococcaceae
ASV_332	0.092034	0	0.115402	0	0	0	0	0	0	0	0	0	Bacteria
ASV_333	0	0	0	0	0.0699301	0.0321897	0	0	0	0	0	0	Bacteria	Firmicutes	Bacilli	Lactobacillales	Lactobacillaceae	Lactobacillus	unidentified
ASV_334	0	0	0	0	0	0	0.0254605	0.0979706	0	0	0	0	Bacteria	Firmicutes	Clostridia	Clostridiales	Lachnospiraceae	Roseburia	unidentified
ASV_335	0.020452	0.0774693	0.0266312	0	0	0	0	0.111966	0.0067328	0	0	0	Bacteria	Firmicutes	Clostridia	Clostridiales	Lachnospiraceae	Roseburia	unidentified
ASV_337	0	0	0	0	0	0	0.00599071	0	0.0291755	0	0	0	Bacteria	Firmicutes	Bacilli	Lactobacillales	Lactobacillaceae	Lactobacillus
ASV_338	0	0.154939	0.0976476	0	0	0	0	0	0	0	0	0	Bacteria	Cyanobacteria	Melainabacteria	Gastranaerophilales
ASV_34	0.465283	0.787605	0.514869	0	0.777001	0.0151481	0.0569118	0.685794	0.0875264	0.995223	0.0685468	0.357373	Bacteria	Firmicutes	Clostridia	Clostridiales	Ruminococcaceae	Ruminococcus 1	uncultured bacterium
ASV_342	0	0	0	0	0	0	0	0	0	0.0751946	0.127301	0	Bacteria	Bacteroidetes	Bacteroidia	Bacteroidales	Tannerellaceae	Parabacteroides	unidentified
ASV_343	0	0	0	0	0	0	0	0	0	0.0398089	0.0685468	0	Bacteria	Bacteroidetes	Bacteroidia	Bacteroidales
ASV_35	2.84794	0.490639	0.417221	0	0	0	0	0	0	0	0	0	Bacteria	Firmicutes	Clostridia	Clostridiales	Lachnospiraceae	Lachnospiraceae NK4A136 group	uncultured bacterium
ASV_350	0.040904	0.0903809	0.0177541	0	0	0	0	0	0	0	0	0	Bacteria	Bacteroidetes	Bacteroidia	Bacteroidales
ASV_359	0	0	0	0	0	0	0.0269582	0	0.0201984	0	0	0	Bacteria
ASV_36	1.08907	0.41317	2.62761	0	0	0	0	0	0	0	0	0	Bacteria	Firmicutes	Clostridia	Clostridiales	Lachnospiraceae	Roseburia	unidentified
ASV_363	0	0	0	0.0198216	0.02331	0.00757404	0.00599071	0	0.0246869	0	0	0	Bacteria	Bacteroidetes	Bacteroidia
ASV_364	0	0	0	0	0	0	0.0149768	0.0559832	0	0	0	0	Bacteria	Actinobacteria	Coriobacteriia	Coriobacteriales	Eggerthellaceae	Slackia	unidentified
ASV_37	0.465283	3.66688	0	0	0	0	0.0853677	0	0.076305	0.389243	0	0.570805	Bacteria	Firmicutes	Clostridia	Clostridiales	Lachnospiraceae	Roseburia	unidentified
ASV_374	0	0	0	0.0198216	0.00777001	0.00378702	0.0104838	0	0.0157099	0	0	0	Bacteria	Bacteroidetes	Bacteroidia	Bacteroidales	Muribaculaceae	uncultured bacterium	uncultured bacterium
ASV_378	0	0	0	0	0	0	0	0	0	0.0707714	0	0.0397081	Bacteria	Firmicutes	Clostridia	Clostridiales	Ruminococcaceae	Ruminiclostridium 9	metagenome
ASV_38	2.18325	0.929632	0.568131	0	0	0	0.0239629	1.0077	0	0	0	0	Bacteria	Firmicutes	Clostridia	Clostridiales	Lachnospiraceae	Blautia	Blautia obeum
ASV_386	0	0	0	0.0049554	0.02331	0.00568053	0.0164745	0.0139958	0.00448853	0	0	0	Bacteria	Bacteroidetes	Bacteroidia	Bacteroidales	Muribaculaceae	uncultured bacterium	uncultured bacterium
ASV_39	0.286328	2.15623	0.745672	0	0.17094	0.0681663	0.0239629	1.14766	0.0740608	0.415782	0.097924	0.272993	Bacteria	Firmicutes	Clostridia	Clostridiales	Lachnospiraceae	Roseburia	unidentified
ASV_395	0.035791	0.180762	0	0	0	0	0	0	0	0	0	0	Bacteria	Firmicutes	Clostridia	Clostridiales	Ruminococcaceae	Ruminiclostridium 9	metagenome
ASV_396	0	0.0516462	0.124279	0	0	0	0	0	0	0	0	0	Bacteria	Firmicutes	Clostridia	Clostridiales	Ruminococcaceae	Caproiciproducens	uncultured Clostridia bacterium
ASV_397	0	0	0	0	0.01554	0.00757404	0	0	0	0	0	0	Bacteria	Cyanobacteria
ASV_398	0	0	0	0	0	0	0	0	0	0.0265393	0.048962	0.0198541	Bacteria	Proteobacteria	Alphaproteobacteria	Rhodospirillales	uncultured	uncultured bacterium	uncultured bacterium
ASV_4	0.649351	14.6546	7.92721	0.252725	0	8.74044	23.569	12.4283	10.7141	0.252123	16.5198	0	Bacteria	Firmicutes	Clostridia	Clostridiales	Ruminococcaceae	Ruminococcaceae UCG-014	uncultured bacterium
ASV_40	0.644238	0.0903809	0.257435	0.0346878	1.7094	0.0189351	0.0179721	0.181945	0.0448853	0.150389	1.27301	0.218395	Bacteria	Firmicutes	Clostridia	Clostridiales	Lachnospiraceae	Acetatifactor	uncultured bacterium
ASV_401	0	0	0	0	0	0	0.00599071	0	0.0112213	0	0	0	Bacteria	Firmicutes	Clostridia	Clostridiales
ASV_403	0	0	0	0	0	0	0	0	0	0.0398089	0.117509	0	Bacteria	Firmicutes	Clostridia	Clostridiales	Clostridiales vadinBB60 group	uncultured bacterium	uncultured bacterium
ASV_406	0.005113	0.0129116	0.00887705	0	0	0	0	0	0	0.00884643	0.0097924	0	Bacteria	Firmicutes	Clostridia	Clostridiales	Ruminococcaceae	Ruminiclostridium 9	metagenome
ASV_407	0	0.0387347	0.00887705	0	0	0	0.00748839	0.0139958	0.00448853	0.0221161	0.0195848	0	Bacteria	Firmicutes	Clostridia	Clostridiales	Ruminococcaceae	Ruminiclostridium 9	metagenome
ASV_41	0.480622	0.99419	1.02974	0	1.09557	0.0378702	0.0314513	0.447866	0.0291755	0.327318	0.186056	0.18365	Bacteria	Firmicutes	Clostridia	Clostridiales	Lachnospiraceae	Roseburia	unidentified
ASV_411	0.035791	0	0.0355082	0	0	0	0	0	0	0	0	0	Bacteria
ASV_412	0.030678	0.0387347	0	0	0	0	0	0	0	0	0	0	Bacteria
ASV_413	0.010226	0	0.0532623	0	0	0	0	0	0	0	0.0587544	0.0248176	Bacteria
ASV_414	0	0.16785	0.0532623	0	0	0	0	0	0	0	0	0	Bacteria	Firmicutes	Bacilli	Lactobacillales	Lactobacillaceae	Lactobacillus	uncultured bacterium
ASV_419	0	0	0	0	0	0	0	0	0	0.0486553	0.0783392	0	Bacteria	Firmicutes	Clostridia	Clostridiales	Lachnospiraceae	Roseburia	unidentified
ASV_42	0.112486	0.361524	0.230803	0.099108	0.1554	0.0568053	0	0	0	0.238854	1.30239	1.39971	Bacteria	Firmicutes	Clostridia	Clostridiales	Lachnospiraceae	Roseburia	unidentified
ASV_421	0	0	0	0.0198216	0.00777001	0	0.00898607	0	0.0134656	0	0	0	Bacteria	Bacteroidetes	Bacteroidia	Bacteroidales	Muribaculaceae	uncultured bacterium	uncultured bacterium
ASV_422	0	0	0	0.0049554	0.03885	0.00378702	0.00149768	0.0279916	0.00224427	0	0.0391696	0.00992704	Bacteria	Firmicutes	Clostridia	Clostridiales	Ruminococcaceae	Ruminiclostridium 9	metagenome
ASV_424	0	0	0	0	0	0	0	0	0	0.0663482	0	0.00496352	Bacteria	Firmicutes	Clostridia	Clostridiales	Ruminococcaceae
ASV_429	0	0	0	0	0	0	0	0	0	0.0486553	0.0685468	0	Bacteria	Firmicutes	Clostridia	Clostridiales	Clostridiales vadinBB60 group	uncultured bacterium	uncultured bacterium
ASV_43	0	0	0	0	0	0	0	0	0	0.614827	0.724638	0.302775	Bacteria	Firmicutes	Clostridia	Clostridiales	Lachnospiraceae
ASV_430	0	0	0	0	0	0	0	0	0	0	0.127301	0.0248176	Bacteria	Firmicutes	Clostridia	Clostridiales	Clostridiales vadinBB60 group	uncultured bacterium	uncultured bacterium
ASV_432	0	0	0	0.0099108	0.01554	0.00189351	0.00149768	0	0.0224427	0	0	0	Bacteria	Bacteroidetes	Bacteroidia	Bacteroidales	Muribaculaceae	uncultured bacterium	uncultured bacterium
ASV_433	0	0.0129116	0.0177541	0.0099108	0	0.0132546	0	0	0	0	0	0	Bacteria	Firmicutes	Clostridia	Clostridiales	Lachnospiraceae	Roseburia	unidentified
ASV_44	0	0	0	0	0	0	0	0	0	1.16331	0	1.55358	Bacteria	Firmicutes	Clostridia	Clostridiales	Lachnospiraceae	Roseburia	unidentified
ASV_445	0	0	0	0.0099108	0	0.00189351	0.00599071	0	0.0201984	0	0	0	Bacteria	Bacteroidetes	Bacteroidia	Bacteroidales	Muribaculaceae	uncultured bacterium	uncultured bacterium
ASV_452	0	0	0	0	0	0	0	0	0	0.0132696	0.0881316	0	Bacteria	Firmicutes	Clostridia	Clostridiales	Ruminococcaceae	uncultured	uncultured bacterium
ASV_46	0	0.684312	0.417221	0	0	0	0.0718886	1.10567	0	0.327318	1.17509	0.119124	Bacteria	Firmicutes	Clostridia	Clostridiales	Ruminococcaceae	Ruminiclostridium 9	metagenome
ASV_461	0.020452	0	0.0443853	0	0	0	0	0	0	0	0.0195848	0.0198541	Bacteria	Firmicutes	Clostridia	Clostridiales	Christensenellaceae	uncultured	uncultured bacterium
ASV_462	0	0	0	0.0099108	0.01554	0.00757404	0	0	0	0	0	0	Bacteria	Bacteroidetes	Bacteroidia	Bacteroidales	Muribaculaceae	uncultured bacterium	uncultured bacterium
ASV_467	0	0	0	0	0	0	0	0.0559832	0.00224427	0	0	0	Bacteria	Firmicutes	Clostridia	Clostridiales	Ruminococcaceae	Ruminiclostridium 9	metagenome
ASV_47	0.905001	0.284054	0.550377	0	0	0	0.0359443	0.293912	0	0.588287	0	0.0744528	Bacteria	Firmicutes	Clostridia	Clostridiales	Lachnospiraceae
ASV_477	0.020452	0.0516462	0.0532623	0	0	0	0	0	0	0	0	0	Bacteria	Bacteroidetes	Bacteroidia	Bacteroidales	Prevotellaceae	Alloprevotella	unidentified
ASV_48	1.44187	0.374435	0.434976	0	0	0	0	0.811756	0.0179541	0.0973107	0	0.0744528	Bacteria	Firmicutes	Clostridia	Clostridiales	Lachnospiraceae	Roseburia	unidentified
ASV_480	0	0	0	0	0	0	0.0119814	0.0839748	0	0	0	0	Bacteria	Actinobacteria	Coriobacteriia	Coriobacteriales	Eggerthellaceae	Slackia	unidentified
ASV_481	0	0	0	0	0	0	0.0119814	0	0.0134656	0	0	0	Bacteria	Firmicutes	Clostridia	Clostridiales	Ruminococcaceae	uncultured	uncultured Ruminococcaceae bacterium
ASV_49	0.086921	0.568108	0.0976476	0	0	0	0	0	0	0.216737	0.998825	0.88847	Bacteria
ASV_491	0.010226	0	0.0532623	0	0	0	0	0	0	0	0	0	Bacteria	Bacteroidetes	Bacteroidia	Bacteroidales	Muribaculaceae	uncultured bacterium	uncultured bacterium
ASV_492	0	0	0	0.0148662	0.00777001	0.00757404	0.00599071	0	0.00224427	0	0	0	Bacteria	Bacteroidetes	Bacteroidia	Bacteroidales	Muribaculaceae	uncultured bacterium	uncultured bacterium
ASV_493	0	0	0	0.0049554	0	0.00189351	0.0119814	0	0.00224427	0.00442321	0	0.00496352	Bacteria	Bacteroidetes	Bacteroidia	Bacteroidales	Muribaculaceae	uncultured bacterium	uncultured bacterium
ASV_496	0	0	0	0	0	0	0.00599071	0.069979	0	0	0	0	Bacteria	Firmicutes	Clostridia	Clostridiales	Lachnospiraceae	Roseburia	unidentified
ASV_5	0.910114	14.5642	7.0395	0	0.45843	8.44505	22.886	12.2183	11.246	0	14.7571	0.282921	Bacteria	Firmicutes	Clostridia	Clostridiales	Ruminococcaceae	Ruminococcaceae UCG-014	uncultured bacterium
ASV_50	0	0	0	0.0346878	0.0932401	0.00568053	0	0.0839748	0.0246869	0.884643	0.460243	0.838835	Bacteria	Proteobacteria	Alphaproteobacteria	Rhodospirillales	uncultured	uncultured bacterium	uncultured bacterium
ASV_51	0.690255	0	0.0355082	0	0	0	0	0	0	0.86695	0.117509	0	Bacteria	Firmicutes	Clostridia	Clostridiales	Lachnospiraceae	Roseburia	unidentified
ASV_511	0	0	0	0	0	0	0.0104838	0	0.0112213	0	0	0	Bacteria	Bacteroidetes	Bacteroidia	Bacteroidales	Muribaculaceae	uncultured bacterium	uncultured bacterium
ASV_512	0	0	0	0	0	0	0.00748839	0	0.0157099	0	0	0	Bacteria	Bacteroidetes	Bacteroidia	Bacteroidales	Muribaculaceae	uncultured bacterium	uncultured bacterium
ASV_52	0	0	0	0	0	0	0	0	0	1.43754	0.225225	0.377227	Bacteria	Firmicutes	Clostridia	Clostridiales	Lachnospiraceae	Roseburia	unidentified
ASV_524	0	0.0258231	0.0355082	0	0	0	0	0	0	0	0	0	Bacteria	Firmicutes	Clostridia	Clostridiales	Ruminococcaceae	Ruminococcaceae UCG-014	uncultured bacterium
ASV_53	0.092034	1.36862	0.204172	0	0.27195	0.0284026	0.0389396	0.713786	0.276045	0.132696	0.0685468	0.00992704	Bacteria	Bacteroidetes	Bacteroidia	Bacteroidales	Rikenellaceae	Alistipes	uncultured Alistipes sp.
ASV_54	0	0.723047	1.40257	0	0	0	0	0	0	0.256546	0.73443	0.233285	Bacteria	Firmicutes	Clostridia	Clostridiales	Lachnospiraceae
ASV_540	0.010226	0	0.0177541	0	0	0	0.00149768	0	0.00224427	0	0	0	Bacteria	Firmicutes	Clostridia	Clostridiales	Lachnospiraceae
ASV_542	0.005113	0.0258231	0	0	0	0	0	0	0	0	0	0	Bacteria
ASV_55	0.148277	0.593932	0.0887705	0.0346878	0.11655	0.0246156	0.0164745	0.307908	0.033664	0.26097	0.646298	0.595622	Bacteria	Firmicutes	Clostridia	Clostridiales
ASV_551	0	0	0	0	0.00777001	0.00568053	0	0	0	0.00442321	0.0195848	0.00496352	Bacteria	Firmicutes	Clostridia	Clostridiales	Ruminococcaceae	Ruminiclostridium 9	metagenome
ASV_559	0	0	0	0	0	0	0	0	0	0.0176929	0	0.0297811	Bacteria	Firmicutes	Clostridia	Clostridiales
ASV_56	0	0.774693	0.337328	0.163528	0.34188	0.0624858	0	0	0	0.340587	1.09675	0	Bacteria	Firmicutes	Clostridia	Clostridiales	Ruminococcaceae	Ruminiclostridium 9	metagenome
ASV_566	0	0	0	0.0148662	0.00777001	0	0	0	0	0	0	0	Bacteria	Bacteroidetes	Bacteroidia	Bacteroidales	Muribaculaceae	uncultured bacterium	uncultured bacterium
ASV_569	0	0	0	0	0.0621601	0.00189351	0	0	0	0	0	0	Bacteria	Patescibacteria	Saccharimonadia	Saccharimonadales	Saccharimonadaceae	Candidatus Saccharimonas
ASV_57	0.674916	0.41317	0.683533	0	0.37296	0.0151481	0	0	0	0.199045	0.215433	0	Bacteria	Firmicutes	Clostridia	Clostridiales	Lachnospiraceae	Roseburia	unidentified
ASV_572	0	0	0	0	0	0	0.00898607	0	0.00224427	0	0	0	Bacteria	Bacteroidetes	Bacteroidia	Bacteroidales	Muribaculaceae	uncultured bacterium	uncultured bacterium
ASV_577	0	0	0	0	0	0	0.00748839	0	0.00897706	0	0	0	Bacteria	Bacteroidetes	Bacteroidia	Bacteroidales	Muribaculaceae	uncultured bacterium	uncultured bacterium
ASV_58	0.092034	0.426081	0.736795	0	0	0	0.0134791	0.349895	0.0224427	0	0	0	Bacteria	Firmicutes	Clostridia	Clostridiales	Lachnospiraceae
ASV_59	0.301667	0.0903809	0.124279	0.024777	1.13442	0.0265091	0	0	0	0	1.0282	0.16876	Bacteria	Firmicutes	Clostridia	Clostridiales	Lachnospiraceae	Acetatifactor	uncultured bacterium
ASV_598	0.025565	0	0.0266312	0	0	0	0	0	0	0	0	0	Bacteria
ASV_6	27.2676	7.08844	6.43586	0.0891972	0.19425	1.08119	0.176726	19.3702	0.170564	11.9161	1.2828	8.47273	Bacteria	Firmicutes	Clostridia	Clostridiales	Lachnospiraceae	Lachnospiraceae NK4A136 group	uncultured bacterium
ASV_60	0.0971469	0.516462	0.99423	0	0	0	0	0	0	0.322895	0.381904	0.272993	Bacteria	Firmicutes	Clostridia	Clostridiales	Lachnospiraceae	Roseburia	unidentified
ASV_618	0	0.0129116	0.00887705	0	0.01554	0.00189351	0	0	0	0	0	0	Bacteria	Firmicutes	Clostridia	Clostridiales	Ruminococcaceae	Ruminiclostridium 9	metagenome
ASV_619	0	0	0	0	0	0	0.00449304	0.0419874	0	0	0	0	Bacteria	Firmicutes	Clostridia	Clostridiales	Lachnospiraceae
ASV_62	0.127825	0.129116	0	0	0.24864	0.00757404	0	0	0	0.464437	0.372111	0.724674	Bacteria	Firmicutes	Clostridia	Clostridiales	Ruminococcaceae	Ruminiclostridium 9	metagenome
ASV_621	0	0	0	0	0	0	0	0	0	0.0176929	0.0097924	0	Bacteria	Firmicutes	Clostridia	Clostridiales	Ruminococcaceae	Ruminiclostridium 9	metagenome
ASV_63	0.20452	0.464816	1.95295	0	0	0	0	0	0	0	0	0	Bacteria	Firmicutes	Clostridia	Clostridiales	Lachnospiraceae
ASV_64	0.536865	0.258231	0.674656	0	0	0	0.0239629	0.26592	0.0157099	0	0	0	Bacteria	Firmicutes	Clostridia	Clostridiales	Lachnospiraceae
ASV_647	0	0	0	0	0	0	0.00299536	0	0.00224427	0	0	0	Bacteria	Bacteroidetes	Bacteroidia	Bacteroidales	Muribaculaceae	uncultured bacterium	uncultured bacterium
ASV_648	0	0.0258231	0.00887705	0	0	0	0	0	0	0	0	0	Bacteria	Firmicutes	Bacilli	Lactobacillales	Lactobacillaceae	Lactobacillus	unidentified
ASV_649	0	0	0	0	0.00777001	0.00189351	0	0	0	0.00884643	0.0097924	0	Bacteria	Firmicutes	Clostridia	Clostridiales	Ruminococcaceae	Ruminiclostridium 9	metagenome
ASV_65	0.15339	0.154939	1.97071	0	0	0	0	0	0	0	0	0	Bacteria	Firmicutes	Clostridia	Clostridiales	Ruminococcaceae	Ruminococcaceae UCG-014	uncultured bacterium
ASV_652	0	0	0	0	0	0	0.00149768	0	0.00897706	0	0	0	Bacteria	Bacteroidetes	Bacteroidia	Bacteroidales	Muribaculaceae	uncultured bacterium	uncultured bacterium
ASV_66	0.659577	0	1.68664	0	0	0	0	0	0	0	0	0	Bacteria	Firmicutes	Clostridia	Clostridiales	Lachnospiraceae	Roseburia	unidentified
ASV_664	0	0	0	0	0	0	0.00449304	0	0.00448853	0	0	0	Bacteria	Bacteroidetes	Bacteroidia	Bacteroidales	Muribaculaceae	uncultured bacterium	uncultured bacterium
ASV_67	0	0	0	0.327056	0	0.223434	0	0.181945	0.0112213	0	0	0	Bacteria	Firmicutes	Clostridia	Clostridiales	Ruminococcaceae	Ruminococcaceae UCG-014	uncultured bacterium
ASV_676	0.010226	0.0129116	0	0	0	0	0	0	0	0	0	0	Bacteria
ASV_677	0.005113	0	0.00887705	0	0	0	0.00149768	0.0279916	0	0	0	0	Bacteria	Firmicutes	Clostridia	Clostridiales	Lachnospiraceae	Lachnospiraceae NK4A136 group	uncultured bacterium
ASV_678	0.005113	0	0.0266312	0	0	0	0	0	0	0	0	0	Bacteria	Firmicutes	Clostridia	Clostridiales	Lachnospiraceae	Roseburia	unidentified
ASV_68	0.337458	0.271143	0.337328	0	0	0	0	0	0	0.12385	1.2828	0.129051	Bacteria	Firmicutes	Clostridia	Clostridiales	Lachnospiraceae	Roseburia	unidentified
ASV_692	0	0	0	0	0	0	0.00449304	0	0.00224427	0	0	0	Bacteria	Bacteroidetes	Bacteroidia	Bacteroidales	Muribaculaceae	uncultured bacterium	uncultured bacterium
ASV_696	0	0	0	0	0	0	0.00599071	0	0.00224427	0	0	0	Bacteria	Bacteroidetes	Bacteroidia	Bacteroidales	Muribaculaceae	uncultured bacterium	uncultured bacterium
ASV_697	0	0	0	0	0	0	0.00299536	0.0279916	0	0	0	0	Bacteria	Firmicutes	Clostridia	Clostridiales	Lachnospiraceae
ASV_7	15.068	3.56359	3.6751	0.0594648	0	0.585094	0.0913584	10.8607	0.163831	6.73655	0.7736	4.39271	Bacteria	Firmicutes	Clostridia	Clostridiales	Lachnospiraceae	Lachnospiraceae NK4A136 group	uncultured bacterium
ASV_707	0	0	0	0	0	0	0	0	0	0.00884643	0.0293772	0	Bacteria	Firmicutes	Clostridia	Clostridiales	Lachnospiraceae
ASV_71	0.649351	0.284054	1.04749	0	0	0	0.00599071	0.53184	0	0.0353857	0.166471	0	Bacteria	Bacteroidetes	Bacteroidia	Bacteroidales	Tannerellaceae	Parabacteroides	unidentified
ASV_713	0.005113	0	0.0177541	0	0	0	0	0	0	0	0	0	Bacteria	Firmicutes	Clostridia	Clostridiales	Lachnospiraceae
ASV_72	0.040904	0.0645578	0.177541	0.0297324	0.17094	0.0946755	0.0898607	0.125962	0.0224427	0.0796178	0.910693	0.153869	Bacteria	Actinobacteria
ASV_723	0	0	0	0	0	0	0.00299536	0	0.00224427	0	0	0	Bacteria	Bacteroidetes	Bacteroidia	Bacteroidales	Muribaculaceae	uncultured bacterium	uncultured bacterium
ASV_724	0	0.0258231	0.00887705	0	0	0	0	0	0	0	0	0	Bacteria	Firmicutes	Clostridia	Clostridiales	Lachnospiraceae	Roseburia	unidentified
ASV_73	0	0	0	0	0	0	0	0	0	1.12792	0.460243	0.0943068	Bacteria	Firmicutes	Clostridia	Clostridiales	Lachnospiraceae
ASV_74	0	0.296966	1.5091	0	0.20202	0.0511247	0	0	0	0	0	0	Bacteria	Firmicutes	Clostridia	Clostridiales	Lachnospiraceae	Roseburia	unidentified
ASV_75	0	0	0	0	0.644911	0.371128	0	0	0	0	0	0	Bacteria	Firmicutes	Clostridia	Clostridiales	Ruminococcaceae	uncultured
ASV_751	0	0	0	0	0	0	0	0	0	0.00884643	0.0195848	0	Bacteria	Bacteroidetes	Bacteroidia	Bacteroidales	Prevotellaceae	Prevotella	unidentified
ASV_752	0	0	0	0	0	0	0	0	0	0.00442321	0	0.0148906	Bacteria	Firmicutes	Clostridia	Clostridiales	Ruminococcaceae	Ruminiclostridium 9	metagenome
ASV_76	0	0	0	0	0	0	0	0	0	1.31812	0.097924	0	Bacteria	Firmicutes	Clostridia	Clostridiales	Ruminococcaceae
ASV_770	0.010226	0.0129116	0	0	0	0	0	0	0	0	0	0	Bacteria
ASV_78	0.107373	0.271143	0.186418	0	0.10878	0.0340832	0	0	0	0.13712	0.479828	0.511242	Bacteria	Firmicutes	Clostridia	Clostridiales	Lachnospiraceae	Roseburia	unidentified
ASV_792	0	0.0258231	0.00887705	0	0	0	0	0	0	0	0	0	Bacteria	Firmicutes	Clostridia	Clostridiales	Lachnospiraceae
ASV_8	0.138051	0.129116	0.0887705	2.73043	1.28205	0.789593	3.27243	0	5.3436	0	0	0	Bacteria	Firmicutes
ASV_80	0	0	0	0	0	0	0.106335	0	0.372548	0	0	0	Bacteria	Firmicutes
ASV_802	0	0	0	0	0	0	0.00299536	0.0139958	0	0	0	0	Bacteria	Firmicutes
ASV_81	0.342571	0.438993	0.559254	0	0	0	0.0194698	0.237929	0	0.11058	0.097924	0.0744528	Bacteria	Firmicutes	Clostridia	Clostridiales	Ruminococcaceae	Ruminiclostridium 9	metagenome
ASV_819	0	0	0	0	0	0	0	0	0	0.00442321	0.0195848	0	Bacteria	Firmicutes	Clostridia	Clostridiales	Lachnospiraceae	Lachnoanaerobaculum	unidentified
ASV_82	0	0	0	0.341923	1.0878	0.0511247	0	0	0	0	0	0	Bacteria	Firmicutes	Clostridia	Clostridiales	Ruminococcaceae	Ruminococcaceae UCG-014	uncultured bacterium
ASV_827	0	0	0	0	0	0	0	0	0	0	0.0195848	0.00496352	Bacteria	Firmicutes	Clostridia	Clostridiales	Lachnospiraceae
ASV_83	0	0.258231	0.0887705	0	0.16317	0.00378702	0.0509211	1.80546	0.0426411	0.128273	0.117509	0.0645257	Bacteria	Firmicutes	Clostridia	Clostridiales	Ruminococcaceae	Ruminococcus 1	uncultured bacterium
ASV_84	0	0.296966	0.0887705	0.143707	0.34965	0.164735	0.0718886	0.223933	0.0179541	0	0.0685468	0.0545987	Bacteria	Actinobacteria	Coriobacteriia	Coriobacteriales	Eggerthellaceae	Slackia	unidentified
ASV_85	0	0.800516	1.24279	0	0	0	0	0	0	0	0	0	Bacteria	Firmicutes	Clostridia	Clostridiales	Lachnospiraceae	Roseburia	unidentified
ASV_86	0	0	0	0	0	0	0	0	0	1.09696	0	0.134015	Bacteria	Firmicutes	Clostridia	Clostridiales	Lachnospiraceae
ASV_87	0	0	0	0.262636	1.14219	0	0	0	0	0.0575018	0	0.272993	Bacteria	Firmicutes	Clostridia	Clostridiales	Ruminococcaceae	Ruminococcaceae UCG-014	uncultured bacterium
ASV_88	0.066469	0.968367	0	0	0.35742	0.217754	0	0	0	0	0	0	Bacteria	Firmicutes	Clostridia	Clostridiales	Ruminococcaceae	Ruminococcaceae UCG-014	uncultured bacterium
ASV_89	0.189181	0.348612	0.523746	0	0.12432	0.0132546	0.0479257	0.391882	0.0650837	0	0	0	Bacteria	Firmicutes	Clostridia	Clostridiales	Lachnospiraceae	Roseburia	unidentified
ASV_9	0.138051	0.619755	0.887705	0.133796	5.5711	0.494206	0.0853677	0.43387	0.114458	6.4402	12.7889	2.993	Bacteria	Firmicutes	Clostridia	Clostridiales	Ruminococcaceae	Ruminiclostridium 9	metagenome
ASV_90	0	0	0	0	0	0	0	0	0	0.636943	0	0.441753	Bacteria	Firmicutes	Clostridia	Clostridiales	Ruminococcaceae	Ruminococcus 1	uncultured bacterium
ASV_91	0	0	0	0	0	0	0	0	0	0.128273	0.69526	0.62044	Bacteria	Firmicutes	Clostridia	Clostridiales	Lachnospiraceae	Roseburia	unidentified
ASV_92	0	0	0	0	0	0	0.125805	0	0.300732	0	0	0	Bacteria	Firmicutes	Clostridia	Clostridiales	Lachnospiraceae	Roseburia	unidentified
ASV_93	0	0	0	0.0792864	0.20979	0.128759	0.157256	0	0.0561066	0	0	0	Bacteria	Firmicutes	Bacilli	Lactobacillales	Lactobacillaceae	Lactobacillus
ASV_94	0	0	0	0.257681	0.0621601	0.0643793	0	0	0	0.0486553	0	0.665111	Bacteria	Firmicutes
ASV_95	0	0.387347	0.914336	0.074331	0.30303	0	0	0	0	0.13712	0.0391696	0	Bacteria	Firmicutes	Clostridia	Clostridiales	Ruminococcaceae	Ruminococcaceae UCG-014	uncultured bacterium
ASV_96	0.148277	0.438993	0.372836	0	0	0	0	0	0	0.163659	0.381904	0.0893433	Bacteria	Firmicutes	Clostridia	Clostridiales	Ruminococcaceae	Ruminiclostridium 9	metagenome
ASV_97	0	1.09748	0.949845	0	0	0	0	0	0	0	0	0	Bacteria	Firmicutes	Clostridia	Clostridiales	Lachnospiraceae
ASV_98	0	0	0	0	0	0	0	0	0	0.950991	0	0.0744528	Bacteria	Firmicutes	Clostridia	Clostridiales	Lachnospiraceae	Roseburia	unidentified
ASV_99	0	0	0	0	0	0	0	0	0	0.800602	0	0.18365	Bacteria	Firmicutes	Clostridia	Clostridiales	Ruminococcaceae
