# Supplementary material for: Nocturnal Light Pollution Induces Weight Gain in Mice and Reshapes the Structure, Functions, and Interactions of Their Colonic Microbiota
Source: Int J Mol Sci. 2022 Jan 31;23(3):1673. doi: 10.3390/ijms23031673 (PMC8836271; doi:10.3390/ijms23031673)
Supplement: Supplementary file 1 [file ijms-23-01673-s001.zip › Supplementary Table S2-S3.xlsx]

## Sheet: taxa p value (<0.01)
Supplementary Table S2. dLAN taxonomic markers
ASV_code	#ASV ID	Kingdom	Phylum	Class	Order	Family	Genus	Species	Log2 FC (dLAN/LD)	p value (<0.01)	Status in dLAN
ASV_8	db56fbc4e65cd94cf53ebd1355f2377c	Bacteria	Firmicutes						14.7923	0.000716825	over-represented
ASV_1	03f68515a8318c23952be3f5d36eed89	Bacteria	Firmicutes						10.8999	0.00152395	over-represented
ASV_3	dae70b30b9083340cbca6679f4c370c8	Bacteria	Firmicutes						10.4585	0.000846232	over-represented
ASV_93	ecfd036969056bba4920f84050358393	Bacteria	Firmicutes	Bacilli	Lactobacillales	Lactobacillaceae	Lactobacillus		10.1632	0.000840115	over-represented
ASV_148	3469d6010ed1dce40a4386c88bce7471	Bacteria							6.47873	0.00172838	over-represented
ASV_80	c9fd220803cb0a3c8927e20289d1a2bc	Bacteria	Firmicutes						6.30986	0.00197516	over-represented
ASV_92	a1b8acc5dd17ba3fe64d0178749a593d	Bacteria	Firmicutes	Clostridia	Clostridiales	Lachnospiraceae	Roseburia	unidentified	6.18982	0.00197497	over-represented
ASV_111	04b5c491b807e4d46bef653b1c798c55	Bacteria	Firmicutes	Erysipelotrichia	Erysipelotrichales	Erysipelotrichaceae	Catenisphaera	uncultured bacterium	5.76377	0.00231199	over-represented
ASV_82	3a2387adbc40836370c8043b99844b67	Bacteria	Firmicutes	Clostridia	Clostridiales	Ruminococcaceae	Ruminococcaceae UCG-014	uncultured bacterium	5.67613	0.000760409	over-represented
ASV_123	7e3773528d82f2fe19afcbd7975dec4f	Bacteria	Firmicutes	Bacilli	Lactobacillales	Lactobacillaceae	Lactobacillus		5.30986	0.00197511	over-represented
ASV_185	af2d1c32b81f2b132e41b6fdd4dea9ab	Bacteria							4.62449	0.00197591	over-represented
ASV_215	6a51bed4a5381b2a5f16169bc6ddb868	Bacteria							4.5025	0.00197728	over-represented
ASV_221	f087d81d76c14058d0a822d12203b09a	Bacteria	Cyanobacteria	Oxyphotobacteria					4.41504	0.00197741	over-represented
ASV_201	dbe39ffc67a320c6fe049b2597ef2951	Bacteria	Actinobacteria	Coriobacteriia	Coriobacteriales	Eggerthellaceae	Slackia	unidentified	4.3333	8.16504e-05	over-represented
ASV_203	5cb6f9be9cf364b289ff6ef1d44a89d1	Bacteria	Firmicutes	Clostridia	Clostridiales	Ruminococcaceae	Ruminococcaceae UCG-014	uncultured bacterium	4.30335	2.78421e-06	over-represented
ASV_363	21a6757045426ecc7d49d21bc73bafbc	Bacteria	Bacteroidetes	Bacteroidia					4.26303	7.19424e-11	over-represented
ASV_202	6c9e8685e3dda4bd1044bb43d0309a35	Bacteria	Actinobacteria						4.21488	0.000105095	over-represented
ASV_67	a5aa4126d8b4fed5fe34cb1b5ce5313b	Bacteria	Firmicutes	Clostridia	Clostridiales	Ruminococcaceae	Ruminococcaceae UCG-014	uncultured bacterium	4.21424	0.00339616	over-represented
ASV_310	82bfda573ab759887566f08f718896bb	Bacteria	Bacteroidetes	Bacteroidia	Bacteroidales	Muribaculaceae	uncultured bacterium	uncultured bacterium	3.62449	0.00197657	over-represented
ASV_287	c7ae6e20de190c2d80aaabeeb06e78dc	Bacteria							3.54432	0.00198167	over-represented
ASV_259	ff5e38c1ca06623f95485f9ccc78cf68	Bacteria							3.32193	2.34976e-08	over-represented
ASV_359	f4c542de5c0390b65f02b073bdfb7879	Bacteria							3.22239	0.0019901	over-represented
ASV_374	02309752a54d235ff14d22eb576efff3	Bacteria	Bacteroidetes	Bacteroidia	Bacteroidales	Muribaculaceae	uncultured bacterium	uncultured bacterium	3.09954	0.00113595	over-represented
ASV_386	268873f464fa7ae8b847d194dc2db79d	Bacteria	Bacteroidetes	Bacteroidia	Bacteroidales	Muribaculaceae	uncultured bacterium	uncultured bacterium	3.07039	0.000225344	over-represented
ASV_334	78e364b8a5365f2e0252780166000009	Bacteria	Firmicutes	Clostridia	Clostridiales	Lachnospiraceae	Roseburia	unidentified	3.05889	0.00201118	over-represented
ASV_337	16cb96412fdcdd15438f09b686b41eaa	Bacteria	Firmicutes	Bacilli	Lactobacillales	Lactobacillaceae	Lactobacillus		2.58496	0.00215612	over-represented
ASV_432	f9f632027af931bee64f3eb8f393aaf1	Bacteria	Bacteroidetes	Bacteroidia	Bacteroidales	Muribaculaceae	uncultured bacterium	uncultured bacterium	2.58496	0.00027538	over-represented
ASV_421	b613dc33600d97dd514d520a40d5bfb3	Bacteria	Bacteroidetes	Bacteroidia	Bacteroidales	Muribaculaceae	uncultured bacterium	uncultured bacterium	2.53051	0.00730481	over-represented
ASV_445	3e0567779b47b6690afc3df57d9e3864	Bacteria	Bacteroidetes	Bacteroidia	Bacteroidales	Muribaculaceae	uncultured bacterium	uncultured bacterium	2.48543	0.000479988	over-represented
ASV_480	6508af2698b3eea7e073580fcc4f153d	Bacteria	Actinobacteria	Coriobacteriia	Coriobacteriales	Eggerthellaceae	Slackia	unidentified	2.32193	0.00198474	over-represented
ASV_364	9766243c13c87ef8d0a5be6aa82dc1fb	Bacteria	Actinobacteria	Coriobacteriia	Coriobacteriales	Eggerthellaceae	Slackia	unidentified	2.32193	0.0021141	over-represented
ASV_481	9444824d9aa8385dbe8312a46f823821	Bacteria	Firmicutes	Clostridia	Clostridiales	Ruminococcaceae	uncultured	uncultured Ruminococcaceae bacterium	2.32193	0.00198474	over-represented
ASV_511	7473b77447cdbb58b45102704adaafe5	Bacteria	Bacteroidetes	Bacteroidia	Bacteroidales	Muribaculaceae	uncultured bacterium	uncultured bacterium	2.11548	0.0019946	over-represented
ASV_512	a2185f93a10b9652faf4d3126c89b563	Bacteria	Bacteroidetes	Bacteroidia	Bacteroidales	Muribaculaceae	uncultured bacterium	uncultured bacterium	2.11548	0.0019946	over-represented
ASV_492	0742a10d3a8f326079d14112e93b824f	Bacteria	Bacteroidetes	Bacteroidia	Bacteroidales	Muribaculaceae	uncultured bacterium	uncultured bacterium	1.922	0.00110851	over-represented
ASV_496	d1dd5b1924699738dd809b0d070c27ff	Bacteria	Firmicutes	Clostridia	Clostridiales	Lachnospiraceae	Roseburia	unidentified	1.73697	0.00199214	over-represented
ASV_577	d5c16c0fce6c8d988ce9fa18597461b4	Bacteria	Bacteroidetes	Bacteroidia	Bacteroidales	Muribaculaceae	uncultured bacterium	uncultured bacterium	1.73697	0.00199214	over-represented
ASV_401	e87112ea247b6a4faae10da09640cde0	Bacteria	Firmicutes	Clostridia	Clostridiales				1.73697	0.00199214	over-represented
ASV_75	53596aa18a21e70bfbf12af04e746060	Bacteria	Firmicutes	Clostridia	Clostridiales	Ruminococcaceae	uncultured		1.56043	0.00570531	over-represented
ASV_184	15268a9dcec5250841b83827223eae0b	Bacteria	Firmicutes	Clostridia	Clostridiales	Ruminococcaceae	Ruminococcaceae UCG-014	uncultured bacterium	1.51058	0.0057315	over-represented
ASV_211	922a2a541f281e07a754fd0d0fd3521c	Bacteria	Firmicutes	Clostridia	Clostridiales	Lachnospiraceae			1.50325	0.00206814	over-represented
ASV_172	a27dbf29add1eda33314d0194b6cf170	Bacteria	Firmicutes	Clostridia	Clostridiales	Ruminococcaceae	Ruminococcaceae UCG-014	uncultured bacterium	1.46476	0.00687291	over-represented
ASV_247	0cbb2d35e1bde03e4c10847a6cdce9ef	Bacteria	Firmicutes	Clostridia	Clostridiales	Peptostreptococcaceae	Romboutsia	uncultured bacterium	1.41019	0.00393584	over-represented
ASV_171	9366f918b002fbc7af136efc46c3f44e	Bacteria	Firmicutes	Clostridia	Clostridiales	Lachnospiraceae			1.38565	0.0092386	over-represented
ASV_333	39a9c0a72c39f46614599f33dcf85a5b	Bacteria	Firmicutes	Bacilli	Lactobacillales	Lactobacillaceae	Lactobacillus	unidentified	1.35853	0.00425813	over-represented
ASV_173	0b1ddf19028eda1d3b00ed852da050bc	Bacteria	Firmicutes	Clostridia	Clostridiales	Ruminococcaceae	Ruminococcaceae UCG-014	uncultured bacterium	1.3455	0.00590741	over-represented
ASV_462	97804c3092d0531d2eea96bc6d820b51	Bacteria	Bacteroidetes	Bacteroidia	Bacteroidales	Muribaculaceae	uncultured bacterium	uncultured bacterium	1.26303	0.000526413	over-represented
ASV_619	8fd50ddc50bdb2fafcd7d835e8a60a21	Bacteria	Firmicutes	Clostridia	Clostridiales	Lachnospiraceae			1.22239	0.00197489	over-represented
ASV_664	f3765ee667c6bea3a5724a66474f5e66	Bacteria	Bacteroidetes	Bacteroidia	Bacteroidales	Muribaculaceae	uncultured bacterium	uncultured bacterium	1	0.00232783	over-represented
ASV_397	0ae6277a5dbe505e9b5a73410af081a8	Bacteria	Cyanobacteria						0.777608	0.00823305	over-represented
ASV_697	16474110bce1b50aa630eac043cf9d10	Bacteria	Firmicutes	Clostridia	Clostridiales	Lachnospiraceae			0.736966	0.00197489	over-represented
ASV_118	cc7a4be116ab8975dd1310e84f5a684e	Bacteria	Firmicutes	Clostridia	Clostridiales	Lachnospiraceae	Acetatifactor	uncultured bacterium	-1.5222	0.00198344	under-represented
ASV_477	db07cd351593f651ea22a0de55979a2a	Bacteria	Bacteroidetes	Bacteroidia	Bacteroidales	Prevotellaceae	Alloprevotella	unidentified	-2.22239	5.73721e-12	under-represented
ASV_261	c898ec269f2d48716f0c51744656af82	Bacteria	Bacteroidetes	Bacteroidia	Bacteroidales	Bacteroidaceae	Bacteroides	unidentified	-1.46446	0.00283871	under-represented
ASV_122	0ae82beb27d8da1e97d0b611dc778f4a	Bacteria	Firmicutes	Clostridia	Clostridiales	Lachnospiraceae	Blautia	Blautia obeum	-5.85798	0.00198317	under-represented
ASV_396	f2e7a92e5ba8a3374ce174771fc685de	Bacteria	Firmicutes	Clostridia	Clostridiales	Ruminococcaceae	Caproiciproducens	uncultured Clostridia bacterium	-2.66297	0.00216681	under-represented
ASV_165	68754fd4d841ce82aea350751bb13772	Bacteria	Firmicutes	Clostridia	Clostridiales	Ruminococcaceae	Caproiciproducens	uncultured Clostridia bacterium	-5.89215	0.00480201	under-represented
ASV_115	83c9b1f1d0c78942dcda373c60467bd7	Bacteria	Firmicutes	Clostridia	Clostridiales	Clostridiaceae 1	Clostridium sensu stricto 1	uncultured bacterium	-4.52356	0.00197494	under-represented
ASV_179	aa70c7580734f219ebd4c610b838a827	Bacteria	Firmicutes	Clostridia	Clostridiales	Lachnospiraceae	Lachnospiraceae NK4A136 group	uncultured bacterium	-4.71882	0.00197651	under-represented
ASV_31	aeabc6e5f4803edbf6c9daf863e618c6	Bacteria	Firmicutes	Clostridia	Clostridiales	Lachnospiraceae	Lachnospiraceae NK4A136 group	uncultured bacterium	-7.55985	0.00152263	under-represented
ASV_29	769af00588d776067fbd1cc7f7466fdb	Bacteria	Firmicutes	Clostridia	Clostridiales	Lachnospiraceae	Lachnospiraceae NK4A136 group	uncultured bacterium	-7.67834	0.00292465	under-represented
ASV_35	8ccc2b43178df01d280f08dbb30bbe9a	Bacteria	Firmicutes	Clostridia	Clostridiales	Lachnospiraceae	Lachnospiraceae NK4A136 group	uncultured bacterium	-7.74147	2.43797e-17	under-represented
ASV_26	fb44e03b053b65fc13f829b2d1dddacc	Bacteria	Firmicutes	Clostridia	Clostridiales	Lachnospiraceae	Lachnospiraceae NK4A136 group	uncultured bacterium	-8.30682	4.81067e-19	under-represented
ASV_28	dc5e48309e87d531a936809504273a68	Bacteria	Firmicutes	Clostridia	Clostridiales	Lachnospiraceae	Lachnospiraceae NK4A136 group	uncultured bacterium	-8.33836	5.38764e-18	under-represented
ASV_23	11ec5b5bf100cc5d3c2f37f6868cf3c1	Bacteria	Firmicutes	Clostridia	Clostridiales	Lachnospiraceae	Lachnospiraceae NK4A136 group	uncultured bacterium	-12.7925	0.001608	under-represented
ASV_15	92db5472e4ea1942bd44bee7339440bd	Bacteria	Firmicutes	Clostridia	Clostridiales	Lachnospiraceae	Lachnospiraceae NK4A136 group	uncultured bacterium	-13.6857	0.00198701	under-represented
ASV_414	5ddf33ded345e2908ea18ac18a4ee70a	Bacteria	Firmicutes	Bacilli	Lactobacillales	Lactobacillaceae	Lactobacillus	uncultured bacterium	-2.73697	0.00201832	under-represented
ASV_319	06c10b1839d324c04b664279ad827a7f	Bacteria	Firmicutes	Bacilli	Lactobacillales	Lactobacillaceae	Lactobacillus	unidentified	-3.54432	0.00198167	under-represented
ASV_152	540c7e396915d73e6e6b6b711cd17a2b	Bacteria	Firmicutes	Bacilli	Lactobacillales	Lactobacillaceae	Lactobacillus	unidentified	-5.38082	0.00197649	under-represented
ASV_265	5f6df821b2a6b7a46d7e756b027a0e9e	Bacteria	Bacteroidetes	Bacteroidia	Bacteroidales	Tannerellaceae	Parabacteroides	unidentified	-1.38333	0.00222073	under-represented
ASV_342	68bd08b073b020e4f82b5a96fc8b9799	Bacteria	Bacteroidetes	Bacteroidia	Bacteroidales	Tannerellaceae	Parabacteroides	unidentified	-1.40132	0.00232783	under-represented
ASV_188	8a667c759645ef93644d3af2d678ac4a	Bacteria	Bacteroidetes	Bacteroidia	Bacteroidales	Tannerellaceae	Parabacteroides	unidentified	-4.85798	1.81361e-14	under-represented
ASV_751	8faf28923d6faf4a6ea417ac07c6532b	Bacteria	Bacteroidetes	Bacteroidia	Bacteroidales	Prevotellaceae	Prevotella	unidentified	-0.584963	0.00197489	under-represented
ASV_419	7aadd579e393da335e1ac66afd0b7153	Bacteria	Firmicutes	Clostridia	Clostridiales	Lachnospiraceae	Roseburia	unidentified	-1.30293	0.00252577	under-represented
ASV_234	d54f0681cbe4181b51e9b686b7ea0bb1	Bacteria	Firmicutes	Clostridia	Clostridiales	Lachnospiraceae	Roseburia	unidentified	-1.43193	0.00860098	under-represented
ASV_105	66f73e563f147ceca17025120fc293e4	Bacteria	Firmicutes	Clostridia	Clostridiales	Lachnospiraceae	Roseburia	unidentified	-1.45464	0.00321408	under-represented
ASV_143	a8cc4d8a0f98e5e8979c9f70698a280a	Bacteria	Firmicutes	Clostridia	Clostridiales	Lachnospiraceae	Roseburia	unidentified	-1.49009	0.00202098	under-represented
ASV_175	8583deba318d32ef8c736c2c876fc2ac	Bacteria	Firmicutes	Clostridia	Clostridiales	Lachnospiraceae	Roseburia	unidentified	-1.50949	0.00527534	under-represented
ASV_182	7998bd3601797e7d016ccd5bd4aadcb0	Bacteria	Firmicutes	Clostridia	Clostridiales	Lachnospiraceae	Roseburia	unidentified	-1.5242	0.00197688	under-represented
ASV_177	c0c1e8df5d51177b0a70dd334d6e07a9	Bacteria	Firmicutes	Clostridia	Clostridiales	Lachnospiraceae	Roseburia	unidentified	-1.52781	0.00197664	under-represented
ASV_125	848fe305fcff54a5d967091f95502dc3	Bacteria	Firmicutes	Clostridia	Clostridiales	Lachnospiraceae	Roseburia	unidentified	-1.54651	0.00231802	under-represented
ASV_110	2afcfa7c4f1a0d24356b4bbf5ac560ea	Bacteria	Firmicutes	Clostridia	Clostridiales	Lachnospiraceae	Roseburia	unidentified	-1.54883	0.00401653	under-represented
ASV_100	3c6447fbab551b03e681969bd6d331fd	Bacteria	Firmicutes	Clostridia	Clostridiales	Lachnospiraceae	Roseburia	unidentified	-1.55678	0.00208011	under-represented
ASV_44	8508d95b7766d60b88c2be6c03c47eb1	Bacteria	Firmicutes	Clostridia	Clostridiales	Lachnospiraceae	Roseburia	unidentified	-1.5749	0.00210251	under-represented
ASV_276	6b939fee7bc585979f904b10274f39f8	Bacteria	Firmicutes	Clostridia	Clostridiales	Lachnospiraceae	Roseburia	unidentified	-3.45943	6.86427e-11	under-represented
ASV_304	e7d0a9f894edae2a30f40ffdd2cc0b42	Bacteria	Firmicutes	Clostridia	Clostridiales	Lachnospiraceae	Roseburia	unidentified	-3.58352	0.00138263	under-represented
ASV_144	112ec8b1bc6e22190dd769edb5b1fa20	Bacteria	Firmicutes	Clostridia	Clostridiales	Lachnospiraceae	Roseburia	unidentified	-3.79998	6.40818e-05	under-represented
ASV_107	df3a284328a34cc22141d96f8d8697e1	Bacteria	Firmicutes	Clostridia	Clostridiales	Lachnospiraceae	Roseburia	unidentified	-3.91023	7.66295e-05	under-represented
ASV_142	23bb715facc80c3a7d464b020e36c6f2	Bacteria	Firmicutes	Clostridia	Clostridiales	Lachnospiraceae	Roseburia	unidentified	-3.93775	0.00252754	under-represented
ASV_214	afad53e16483aa37987e4c349e6ccbff	Bacteria	Firmicutes	Clostridia	Clostridiales	Lachnospiraceae	Roseburia	unidentified	-4.5025	0.00197552	under-represented
ASV_213	cd684c6fa25e08204cbb2f85366d5331	Bacteria	Firmicutes	Clostridia	Clostridiales	Lachnospiraceae	Roseburia	unidentified	-4.52356	0.00197501	under-represented
ASV_204	9cf001bca7c172ce4d86c5651d79b5c8	Bacteria	Firmicutes	Clostridia	Clostridiales	Lachnospiraceae	Roseburia	unidentified	-4.62449	0.00197618	under-represented
ASV_217	517c84b70b34d8a62ca467a487aa27d8	Bacteria	Firmicutes	Clostridia	Clostridiales	Lachnospiraceae	Roseburia	unidentified	-4.71926	0.00198595	under-represented
ASV_192	ea5c1d47c55770c203e9c3459f1ed216	Bacteria	Firmicutes	Clostridia	Clostridiales	Lachnospiraceae	Roseburia	unidentified	-4.79008	4.05333e-14	under-represented
ASV_159	6a690c2e7bc2d94a0544e0b2114fb210	Bacteria	Firmicutes	Clostridia	Clostridiales	Lachnospiraceae	Roseburia	unidentified	-4.87447	0.00201022	under-represented
ASV_124	6a95e12b069236bd133c20f2bcedf13d	Bacteria	Firmicutes	Clostridia	Clostridiales	Lachnospiraceae	Roseburia	unidentified	-5	0.00199813	under-represented
ASV_126	f1cd0702b81c9297fca6bd852ad87f3a	Bacteria	Firmicutes	Clostridia	Clostridiales	Lachnospiraceae	Roseburia	unidentified	-5.44846	0.00198137	under-represented
ASV_133	b43ebb4bdc8a1bdb23d0a738867a140d	Bacteria	Firmicutes	Clostridia	Clostridiales	Lachnospiraceae	Roseburia	unidentified	-5.48113	0.00197509	under-represented
ASV_101	2a29bc6a7134ed698e7e085484734168	Bacteria	Firmicutes	Clostridia	Clostridiales	Lachnospiraceae	Roseburia	unidentified	-5.48113	0.00197552	under-represented
ASV_139	3caed04f44cccd8e8c796224832a4e5c	Bacteria	Firmicutes	Clostridia	Clostridiales	Lachnospiraceae	Roseburia	unidentified	-5.53398	9.20543e-15	under-represented
ASV_41	fd54d8380e9e882ae21e16ab889aff37	Bacteria	Firmicutes	Clostridia	Clostridiales	Lachnospiraceae	Roseburia	unidentified	-5.62457	0.00773321	under-represented
ASV_52	bf755991c53653c439e4eff1bfab045c	Bacteria	Firmicutes	Clostridia	Clostridiales	Lachnospiraceae	Roseburia	unidentified	-5.65077	0.00834671	under-represented
ASV_91	c1766b2fb6ddc7921fd51320e96fd042	Bacteria	Firmicutes	Clostridia	Clostridiales	Lachnospiraceae	Roseburia	unidentified	-5.72885	0.000352689	under-represented
ASV_134	c7a526133da229385a1fea051d35ae36	Bacteria	Firmicutes	Clostridia	Clostridiales	Lachnospiraceae	Roseburia	unidentified	-5.96705	0.00245795	under-represented
ASV_85	3e4fc9970b3f9080a8be1c23e7a655f8	Bacteria	Firmicutes	Clostridia	Clostridiales	Lachnospiraceae	Roseburia	unidentified	-6.08037	0.00197523	under-represented
ASV_141	cae8f1b5016306fa36d3cefefabbc6db	Bacteria	Firmicutes	Clostridia	Clostridiales	Lachnospiraceae	Roseburia	unidentified	-6.30868	0.00189991	under-represented
ASV_57	536626397b086c5c3b71414f7fc64d4e	Bacteria	Firmicutes	Clostridia	Clostridiales	Lachnospiraceae	Roseburia	unidentified	-6.42985	0.00394332	under-represented
ASV_66	89486884c838e3055f767b9adda06e5c	Bacteria	Firmicutes	Clostridia	Clostridiales	Lachnospiraceae	Roseburia	unidentified	-6.73697	0.00197491	under-represented
ASV_42	2a00a2a72a88ea8d822759c1e5011768	Bacteria	Firmicutes	Clostridia	Clostridiales	Lachnospiraceae	Roseburia	unidentified	-6.83514	0.000822627	under-represented
ASV_106	1963426422562a3b98babe4c41507b29	Bacteria	Firmicutes	Clostridia	Clostridiales	Lachnospiraceae	Roseburia	unidentified	-6.98026	0.00353723	under-represented
ASV_103	0440796242b6fc3882fe0478418b97f3	Bacteria	Firmicutes	Clostridia	Clostridiales	Lachnospiraceae	Roseburia	unidentified	-7.09686	0.00161949	under-represented
ASV_36	0f854b148a5df623e747aef29b94cc67	Bacteria	Firmicutes	Clostridia	Clostridiales	Lachnospiraceae	Roseburia	unidentified	-7.49452	1.12167e-16	under-represented
ASV_162	a6fdd914b45146c3721a054ad598046a	Bacteria	Firmicutes	Clostridia	Clostridiales	Lachnospiraceae	Roseburia	unidentified	-8.09761	3.69447e-06	under-represented
ASV_78	867d35754957d8d46ea80af466f0727a	Bacteria	Firmicutes	Clostridia	Clostridiales	Lachnospiraceae	Roseburia	unidentified	-8.56767	0.000257682	under-represented
ASV_68	72aa6e14152a34b86b886da28f8a29b1	Bacteria	Firmicutes	Clostridia	Clostridiales	Lachnospiraceae	Roseburia	unidentified	-10.5774	0.00372479	under-represented
ASV_60	9a90ed80ec773c70140bdb55f9abdabb	Bacteria	Firmicutes	Clostridia	Clostridiales	Lachnospiraceae	Roseburia	unidentified	-11.5376	1.6578e-06	under-represented
ASV_378	b7f24921cdd4d9646967c1445c1d47c0	Bacteria	Firmicutes	Clostridia	Clostridiales	Ruminococcaceae	Ruminiclostridium 9	metagenome	-1.33703	0.00478799	under-represented
ASV_253	ba96496829fc87d319f5cc10024193d1	Bacteria	Firmicutes	Clostridia	Clostridiales	Ruminococcaceae	Ruminiclostridium 9	metagenome	-1.40548	0.00249919	under-represented
ASV_56	31ab64d5fe19d1b50f54d486b8b651d5	Bacteria	Firmicutes	Clostridia	Clostridiales	Ruminococcaceae	Ruminiclostridium 9	metagenome	-1.42816	0.00785856	under-represented
ASV_249	384783364e3a0c83f6451c1dc65d9bad	Bacteria	Firmicutes	Clostridia	Clostridiales	Ruminococcaceae	Ruminiclostridium 9	metagenome	-1.46409	0.00472041	under-represented
ASV_222	9bb4a364a50cc87329503c91666f6d0e	Bacteria	Firmicutes	Clostridia	Clostridiales	Ruminococcaceae	Ruminiclostridium 9	metagenome	-1.49561	0.00208768	under-represented
ASV_181	17f0870191c3f15313bb623fb905332e	Bacteria	Firmicutes	Clostridia	Clostridiales	Ruminococcaceae	Ruminiclostridium 9	metagenome	-1.50764	0.0023077	under-represented
ASV_193	ee0cba9e8bafc84ea8700d3349fe2e82	Bacteria	Firmicutes	Clostridia	Clostridiales	Ruminococcaceae	Ruminiclostridium 9	metagenome	-1.51201	0.00315178	under-represented
ASV_153	410bb64008bb5af1567cd5c42a3b2124	Bacteria	Firmicutes	Clostridia	Clostridiales	Ruminococcaceae	Ruminiclostridium 9	metagenome	-1.52634	0.00342859	under-represented
ASV_146	9cdbbe5fe159a597a1fd7f658824784d	Bacteria	Firmicutes	Clostridia	Clostridiales	Ruminococcaceae	Ruminiclostridium 9	metagenome	-1.54392	0.00214903	under-represented
ASV_395	aa69e878cbbca5c7273be7f964abbe09	Bacteria	Firmicutes	Clostridia	Clostridiales	Ruminococcaceae	Ruminiclostridium 9	metagenome	-2.87447	0.00200144	under-represented
ASV_275	c8081743f1b300189381b95e9c4a2b9c	Bacteria	Firmicutes	Clostridia	Clostridiales	Ruminococcaceae	Ruminiclostridium 9	metagenome	-3.87447	0.00197543	under-represented
ASV_231	790c3cc58fcaeaec0ff7fc39551fbbd0	Bacteria	Firmicutes	Clostridia	Clostridiales	Ruminococcaceae	Ruminiclostridium 9	metagenome	-4.01594	0.00415948	under-represented
ASV_9	7a1ec8b6b531996ce76c830f1ff8fa09	Bacteria	Firmicutes	Clostridia	Clostridiales	Ruminococcaceae	Ruminiclostridium 9	metagenome	-4.09627	0.00118184	under-represented
ASV_174	01500b5d8ceedcbedec8703b111fed9d	Bacteria	Firmicutes	Clostridia	Clostridiales	Ruminococcaceae	Ruminiclostridium 9	metagenome	-4.35978	0.00197707	under-represented
ASV_129	e4cab86723cc869f1fa6b5e0b58027b4	Bacteria	Firmicutes	Clostridia	Clostridiales	Ruminococcaceae	Ruminiclostridium 9	metagenome	-4.67454	0.00569826	under-represented
ASV_145	1c33d5a9edfcd44a08ddec907e7fbec8	Bacteria	Firmicutes	Clostridia	Clostridiales	Ruminococcaceae	Ruminiclostridium 9	metagenome	-4.92283	0.00197496	under-represented
ASV_157	8537b9714627e038094d9dfdbf983a67	Bacteria	Firmicutes	Clostridia	Clostridiales	Ruminococcaceae	Ruminiclostridium 9	metagenome	-5.05889	0.0019749	under-represented
ASV_119	91571dd2b5aea45300ba231b37cb66da	Bacteria	Firmicutes	Clostridia	Clostridiales	Ruminococcaceae	Ruminiclostridium 9	metagenome	-5.37795	0.00188192	under-represented
ASV_62	476c7d67461f15f3b44c36d4c008d121	Bacteria	Firmicutes	Clostridia	Clostridiales	Ruminococcaceae	Ruminiclostridium 9	metagenome	-8.49251	0.000164669	under-represented
ASV_96	03b3a9a8e44864f36125de04448620d5	Bacteria	Firmicutes	Clostridia	Clostridiales	Ruminococcaceae	Ruminiclostridium 9	metagenome	-9.92216	6.95924e-06	under-represented
ASV_524	176268391df009f2983413dcd72463e2	Bacteria	Firmicutes	Clostridia	Clostridiales	Ruminococcaceae	Ruminococcaceae UCG-014	uncultured bacterium	-1.22239	0.00269544	under-represented
ASV_65	324977c2de3a78429872010b91820e3b	Bacteria	Firmicutes	Clostridia	Clostridiales	Ruminococcaceae	Ruminococcaceae UCG-014	uncultured bacterium	-6.45943	2.39564e-13	under-represented
ASV_324	679e9786f0d9fae2827c8c2965ad9b4e	Bacteria	Firmicutes	Clostridia	Clostridiales	Ruminococcaceae	Ruminococcus 1	uncultured bacterium	-1.28189	0.00315178	under-represented
ASV_109	c8b7eccc06c896824162f2ff0aa29ea8	Bacteria	Firmicutes	Clostridia	Clostridiales	Ruminococcaceae	Ruminococcus 1	uncultured bacterium	-1.53422	0.0087942	under-represented
ASV_90	669e6ceae625979675bfbf7be36819d0	Bacteria	Firmicutes	Clostridia	Clostridiales	Ruminococcaceae	Ruminococcus 1	uncultured bacterium	-1.55897	0.00303047	under-represented
ASV_12	5008bf2a2eb3c1b148fbfbc24cc82c88	Bacteria	Firmicutes	Clostridia	Clostridiales	Ruminococcaceae	Ruminococcus 1	uncultured bacterium	-9.16506	0.00239042	under-represented
ASV_187	4856edf374691ca212bc760d75ae9636	Bacteria	Actinobacteria	Coriobacteriia	Coriobacteriales	Eggerthellaceae	Slackia	unidentified	-4.39232	7.40693e-13	under-represented
ASV_461	db1cc13b34248dbc053863c620c8dd3e	Bacteria	Firmicutes	Clostridia	Clostridiales	Christensenellaceae	uncultured	uncultured bacterium	-2.51457	0.00137904	under-represented
ASV_430	d924a6992213600498005ab5269d1577	Bacteria	Firmicutes	Clostridia	Clostridiales	Clostridiales vadinBB60 group	uncultured bacterium	uncultured bacterium	-1.23229	0.00823305	under-represented
ASV_429	ca980fe48adfde2b7eda8438a4e79c04	Bacteria	Firmicutes	Clostridia	Clostridiales	Clostridiales vadinBB60 group	uncultured bacterium	uncultured bacterium	-1.28189	0.00315178	under-represented
ASV_403	35d6f10ae32b36733a696906895f9257	Bacteria	Firmicutes	Clostridia	Clostridiales	Clostridiales vadinBB60 group	uncultured bacterium	uncultured bacterium	-1.32862	0.0024102	under-represented
ASV_491	d5127abdda5bb585b15bf5d2e098f430	Bacteria	Bacteroidetes	Bacteroidia	Bacteroidales	Muribaculaceae	uncultured bacterium	uncultured bacterium	-1.58496	0.00315178	under-represented
ASV_398	e925dbca6609282fe0486eadbe0b12ba	Bacteria	Proteobacteria	Alphaproteobacteria	Rhodospirillales	uncultured	uncultured bacterium	uncultured bacterium	-2.2824	3.55744e-07	under-represented
ASV_707	6e5f72179b55dc019483aa2e59f98424	Bacteria	Firmicutes	Clostridia	Clostridiales	Lachnospiraceae			-0.710493	0.00425813	under-represented
ASV_540	a9527ddc26615888430b2f93469b614c	Bacteria	Firmicutes	Clostridia	Clostridiales	Lachnospiraceae			-0.736966	0.00197489	under-represented
ASV_559	64c26d92802a37cd3cb8a55238f0186b	Bacteria	Firmicutes	Clostridia	Clostridiales				-1.08246	0.00315178	under-represented
ASV_343	f6077ac7105528f7518ae2cd9d76591f	Bacteria	Bacteroidetes	Bacteroidia	Bacteroidales				-1.25846	0.00232783	under-represented
ASV_320	8d700b9e16fb69bebedc12cadd18e74c	Bacteria	Firmicutes	Clostridia	Clostridiales	Lachnospiraceae			-1.34395	0.00197489	under-represented
ASV_227	e42873b937b707ec952537568c1d9307	Bacteria	Firmicutes	Clostridia	Clostridiales	Lachnospiraceae			-1.46697	0.00769014	under-represented
ASV_167	7d9400b04e340d1a6c9e096ea3592e71	Bacteria							-1.53223	0.00222709	under-represented
ASV_149	dc0bb2f61ead1db8c5fb37a8aefff19c	Bacteria							-1.53937	0.00290466	under-represented
ASV_598	d4639b3783dd790000525c63c3081080	Bacteria							-1.58496	0.0021141	under-represented
ASV_58	009cde56e3fcafdaccef4188aac11902	Bacteria	Firmicutes	Clostridia	Clostridiales	Lachnospiraceae			-1.60666	0.000765568	under-represented
ASV_412	7289c3de78914a8eab3ec0a9abed6b5a	Bacteria							-1.73697	0.00218472	under-represented
ASV_411	d20be1017feacf734fb0e68ec900d46b	Bacteria							-2	0.00204912	under-represented
ASV_64	ad7ada872b325b23f765b44a36b6ce22	Bacteria	Firmicutes	Clostridia	Clostridiales	Lachnospiraceae			-2.25873	0.00112955	under-represented
ASV_350	cfb71778d1d4f593c1efd068b41cc144	Bacteria	Bacteroidetes	Bacteroidia	Bacteroidales				-2.5025	9.54334e-07	under-represented
ASV_413	81c938064c3e50eda73fb68576b22da0	Bacteria							-2.71926	0.000942407	under-represented
ASV_328	920d3befd5cf050e8e6f953e995f0e3f	Bacteria	Firmicutes	Clostridia	Clostridiales	Ruminococcaceae			-2.73697	0.00197552	under-represented
ASV_338	b561e6d4718ee1a9d9d1a09b61521220	Bacteria	Cyanobacteria	Melainabacteria	Gastranaerophilales				-3	0.00197517	under-represented
ASV_317	40eef07d0ef7410a218e78490893b729	Bacteria	Firmicutes	Clostridia	Clostridiales	Lachnospiraceae			-3.05889	0.00197585	under-represented
ASV_297	aa45f59d757ef435dfa4eb2463a0ca56	Bacteria	Firmicutes	Clostridia	Clostridiales	Lachnospiraceae			-3.16993	2.89217e-12	under-represented
ASV_280	995126426f9ea4f7dd80efd90bc26acb	Bacteria	Firmicutes	Clostridia	Clostridiales	Lachnospiraceae			-3.32193	0.00197777	under-represented
ASV_295	00101b8997ff35fe66d475aee2d0987a	Bacteria							-3.36923	0.00198699	under-represented
ASV_332	851d7f3ad9be8581dcb3e9c98c81e4be	Bacteria							-3.41504	0.00197705	under-represented
ASV_262	b7b0fba4ad9a1cbcd237259807b9daaa	Bacteria							-3.45943	0.00198016	under-represented
ASV_284	717289aaad860b44c9804b2268a8ecf8	Bacteria	Firmicutes	Clostridia	Clostridiales	Lachnospiraceae			-3.58496	0.00197534	under-represented
ASV_55	8075f97b5d9849bec7985eb7641e29da	Bacteria	Firmicutes	Clostridia	Clostridiales				-3.64906	0.000200046	under-represented
ASV_281	c19ea83a7f0d76853930f34d80b9939f	Bacteria	Firmicutes	Clostridia	Clostridiales				-3.68082	3.31333e-07	under-represented
ASV_291	a383e539c9a4b143f69c43c540695acf	Bacteria							-3.73697	0.00197947	under-represented
ASV_164	3136023116d91e0fd602d878ab8d7d1f	Bacteria	Actinobacteria						-3.80735	0.00197555	under-represented
ASV_245	867cc3171ec30ce7065b4e357468923c	Bacteria	Firmicutes	Clostridia	Clostridiales	Lachnospiraceae			-4.05889	0.00197597	under-represented
ASV_250	64e570685b8e2ee9e2e67d233fa9e41f	Bacteria	Firmicutes	Clostridia	Clostridiales	Lachnospiraceae			-4.11548	0.00208158	under-represented
ASV_206	d23fdaff264c3e522d93fbcc78051fee	Bacteria	Firmicutes	Clostridia	Clostridiales				-4.16993	2.25028e-13	under-represented
ASV_235	6ad0e0d277d6f011ef0859433cf73148	Bacteria	Firmicutes	Clostridia	Clostridiales	Lachnospiraceae			-4.21175	4.65442e-08	under-represented
ASV_212	ca4ebff22433a300e7e0d228eb2e5b10	Bacteria	Firmicutes	Clostridia	Clostridiales	Lachnospiraceae			-4.27302	0.00197506	under-represented
ASV_228	56298f91afed180ec8d89d9d298eae72	Bacteria	Firmicutes	Clostridia	Clostridiales	Lachnospiraceae			-4.32193	0.00215051	under-represented
ASV_190	40f384c2259e7be5d2d82cb082bbc446	Bacteria	Firmicutes	Clostridia	Clostridiales	Lachnospiraceae			-4.34577	0.00197489	under-represented
ASV_186	8439b823db0b5718d40ddceb83e17727	Bacteria	Firmicutes	Clostridia	Clostridiales	Lachnospiraceae			-4.77259	1.92757e-12	under-represented
ASV_194	61d0d1235f8813e4a773ee4fcd207690	Bacteria	Firmicutes	Clostridia	Clostridiales	Lachnospiraceae			-4.91997	0.00328967	under-represented
ASV_169	65ec60ffa03b512c4b924e488faafd7e	Bacteria							-5.07325	0.00199856	under-represented
ASV_135	daf9a73f4a9271c3f3bd9f06b54693c7	Bacteria	Firmicutes	Clostridia	Clostridiales	Lachnospiraceae			-5.14296	1.82336e-13	under-represented
ASV_104	d2e332c58ce303606710bcbd8105a238	Bacteria	Firmicutes	Clostridia	Clostridiales	Lachnospiraceae			-5.70966	0.00197493	under-represented
ASV_116	da0ce1da9e9cab742f3812680f29adab	Bacteria	Firmicutes	Clostridia	Clostridiales	Lachnospiraceae			-5.93074	1.66671e-17	under-represented
ASV_97	75e8a77b3da112f958014533efea520e	Bacteria	Firmicutes	Clostridia	Clostridiales	Lachnospiraceae			-6.00749	0.00197491	under-represented
ASV_43	453243e38f707ac1e6b924f6c3424e8d	Bacteria	Firmicutes	Clostridia	Clostridiales	Lachnospiraceae			-6.33735	3.50295e-05	under-represented
ASV_63	922f4715d7387408f1d3dee2f7c8c63d	Bacteria	Firmicutes	Clostridia	Clostridiales	Lachnospiraceae			-6.62449	2.11516e-17	under-represented
ASV_128	bbc15c88255dcd52bcc6d66385e0d037	Bacteria	Firmicutes	Clostridia	Clostridiales	Lachnospiraceae			-6.67827	0.00160266	under-represented
ASV_161	2b4c508df105f86714e167a10341961b	Bacteria	Firmicutes	Clostridia	Clostridiales				-6.97785	0.00253143	under-represented
ASV_33	ad6f0fd99b81bb5c6e90dfac18e4c97a	Bacteria	Firmicutes	Clostridia	Clostridiales	Ruminococcaceae			-7.02565	0.00593186	under-represented
ASV_176	4adbad12081f79b70f9864bfc07098af	Bacteria	Firmicutes	Clostridia	Clostridiales	Lachnospiraceae			-7.6452	9.11837e-09	under-represented
ASV_150	ec30f71bb0630d8c15bbb90034ac85f9	Bacteria	Firmicutes	Clostridia	Clostridiales	Lachnospiraceae			-7.93177	0.00409713	under-represented
ASV_49	fbc748fb2d9705fef4d0a450e849cf62	Bacteria							-10.9739	0.000196616	under-represented
ASV_54	5b0ac7589e1424996b498ba4d4f8e5a4	Bacteria	Firmicutes	Clostridia	Clostridiales	Lachnospiraceae			-12.0177	2.25404e-07	under-represented

## Sheet: KEGG pathway p value (<0.01)
Supplementary Table S3. dLAN functional markers
KEGG_id	KeggPathL3	Gene Hits	Log2 FC (dLAN/LD)	p value	Status	Parent Function
ko00950	Isoquinoline alkaloid biosynthesis	4	0.365482	8.90013e-12	over-represented in dLAN	Biosynthesis of other secondary metabolites
ko00401	Novobiocin biosynthesis	5	0.136879	6.39945e-12	over-represented in dLAN	Biosynthesis of other secondary metabolites
ko00311	Penicillin and cephalosporin biosynthesis	24	0.0740006	1.97757e-11	over-represented in dLAN	Biosynthesis of other secondary metabolites
ko00960	Tropane, piperidine and pyridine alkaloid biosynthesis	6	0.0580989	5.30559e-10	over-represented in dLAN	Biosynthesis of other secondary metabolites
ko00650	Butanoate metabolism	35	0.129796	9.5054e-09	over-represented in dLAN	Carbohydrate metabolism
ko00562	Inositol phosphate metabolism	10	0.135267	1.08183e-06	over-represented in dLAN	Carbohydrate metabolism
ko00640	Propanoate metabolism	37	0.0370196	0.00074118	over-represented in dLAN	Carbohydrate metabolism
ko00720	Carbon fixation pathways in prokaryotes	46	0.127192	1.57503e-09	over-represented in dLAN	Energy metabolism
ko00680	Methane metabolism	48	0.0491	5.2643e-12	over-represented in dLAN	Energy metabolism
ko01220	Degradation of aromatic compounds	17	0.235825	2.03696e-09	over-represented in dLAN	Global and overview maps
ko01212	Fatty acid metabolism	20	0.0254725	0.0021458	over-represented in dLAN	Global and overview maps
ko00531	Glycosaminoglycan degradation	4	1.39172	2.85387e-13	over-represented in dLAN	Glycan biosynthesis and metabolism
ko00604	Glycosphingolipid biosynthesis - ganglio series	1	1.92852	7.13617e-13	over-represented in dLAN	Glycan biosynthesis and metabolism
ko00565	Ether lipid metabolism	2	1.10047	6.99096e-13	over-represented in dLAN	Lipid metabolism
ko00061	Fatty acid biosynthesis	15	0.122002	1.07556e-07	over-represented in dLAN	Lipid metabolism
ko00071	Fatty acid degradation	13	0.20788	1.48916e-11	over-represented in dLAN	Lipid metabolism
ko00780	Biotin metabolism	12	0.14383	6.11551e-08	over-represented in dLAN	Metabolism of cofactors and vitamins
ko00790	Folate biosynthesis	16	0.258773	9.39559e-08	over-represented in dLAN	Metabolism of cofactors and vitamins
ko00760	Nicotinate and nicotinamide metabolism	19	0.10889	2.11649e-08	over-represented in dLAN	Metabolism of cofactors and vitamins
ko00670	One carbon pool by folate	15	0.0437135	1.13712e-07	over-represented in dLAN	Metabolism of cofactors and vitamins
ko00740	Riboflavin metabolism	8	0.103086	2.068e-09	over-represented in dLAN	Metabolism of cofactors and vitamins
ko00471	D-Glutamine and D-glutamate metabolism	5	0.163933	1.82484e-12	over-represented in dLAN	Metabolism of other amino acids
ko00480	Glutathione metabolism	10	0.12407	1.14052e-09	over-represented in dLAN	Metabolism of other amino acids
ko00440	Phosphonate and phosphinate metabolism	9	0.626347	1.68343e-07	over-represented in dLAN	Metabolism of other amino acids
ko00430	Taurine and hypotaurine metabolism	7	0.0461547	0.00047812	over-represented in dLAN	Metabolism of other amino acids
ko00522	Biosynthesis of 12-, 14- and 16-membered macrolides	11	0.0931862	1.00586e-08	over-represented in dLAN	Metabolism of terpenoids and polyketides
ko01053	Biosynthesis of siderophore group nonribosomal peptides	1	2.23086	5.93904e-11	over-represented in dLAN	Metabolism of terpenoids and polyketides
ko01055	Biosynthesis of vancomycin group antibiotics	1	0.203484	3.36592e-08	over-represented in dLAN	Metabolism of terpenoids and polyketides
ko00906	Carotenoid biosynthesis	2	1.10013	5.65266e-05	over-represented in dLAN	Metabolism of terpenoids and polyketides
ko00281	Geraniol degradation	3	0.912196	3.40523e-11	over-represented in dLAN	Metabolism of terpenoids and polyketides
ko01054	Nonribosomal peptide structures	1	3.52847	3.74307e-11	over-represented in dLAN	Metabolism of terpenoids and polyketides
ko01052	Type I polyketide structures	1	3.21574	7.8765e-10	over-represented in dLAN	Metabolism of terpenoids and polyketides
ko00330	Arginine and proline metabolism	56	0.0251377	0.000179454	over-represented in dLAN	Nucleotide metabolism
ko00270	Cysteine and methionine metabolism	36	0.0505822	8.05355e-08	over-represented in dLAN	Nucleotide metabolism
ko00260	Glycine, serine and threonine metabolism	44	0.0417319	3.85658e-10	over-represented in dLAN	Nucleotide metabolism
ko00340	Histidine metabolism	22	0.00719813	0.00837023	over-represented in dLAN	Nucleotide metabolism
ko00360	Phenylalanine metabolism	19	0.356084	7.14807e-12	over-represented in dLAN	Nucleotide metabolism
ko00350	Tyrosine metabolism	14	0.234187	3.95409e-11	over-represented in dLAN	Nucleotide metabolism
ko00280	Valine, leucine and isoleucine degradation	21	0.0392362	1.21592e-06	over-represented in dLAN	Nucleotide metabolism
ko00625	Chloroalkane and chloroalkene degradation	12	0.718245	2.71996e-10	over-represented in dLAN	Xenobiotics biodegradation and metabolism
ko00364	Fluorobenzoate degradation	1	2.62972	6.33226e-12	over-represented in dLAN	Xenobiotics biodegradation and metabolism
ko00626	Naphthalene degradation	6	0.579255	5.87543e-11	over-represented in dLAN	Xenobiotics biodegradation and metabolism
ko00633	Nitrotoluene degradation	5	0.859719	1.057e-12	over-represented in dLAN	Xenobiotics biodegradation and metabolism
ko00643	Styrene degradation	6	0.106123	2.00376e-05	over-represented in dLAN	Xenobiotics biodegradation and metabolism
ko00332	Carbapenem biosynthesis	2	-0.0553316	1.15215e-07	over-represented in LD	Biosynthesis of other secondary metabolites
ko00944	Flavone and flavonol biosynthesis	1	-1.41289	1.1988e-12	over-represented in LD	Biosynthesis of other secondary metabolites
ko00524	Neomycin, kanamycin and gentamicin biosynthesis	23	-0.0282091	1.17356e-06	over-represented in LD	Biosynthesis of other secondary metabolites
ko00940	Phenylpropanoid biosynthesis	3	-0.496133	4.05595e-12	over-represented in LD	Biosynthesis of other secondary metabolites
ko00521	Streptomycin biosynthesis	10	-0.290469	9.14644e-09	over-represented in LD	Biosynthesis of other secondary metabolites
ko00053	Ascorbate and aldarate metabolism	13	-0.0634169	0.00327213	over-represented in LD	Carbohydrate metabolism
ko00660	C5-Branched dibasic acid metabolism	8	-0.304394	1.00305e-11	over-represented in LD	Carbohydrate metabolism
ko00051	Fructose and mannose metabolism	44	-0.322213	2.4913e-11	over-represented in LD	Carbohydrate metabolism
ko00052	Galactose metabolism	34	-0.342883	1.10318e-12	over-represented in LD	Carbohydrate metabolism
ko00010	Glycolysis / Gluconeogenesis	43	-0.0272414	1.18069e-05	over-represented in LD	Carbohydrate metabolism
ko00630	Glyoxylate and dicarboxylate metabolism	33	-0.394647	6.95492e-13	over-represented in LD	Carbohydrate metabolism
ko00040	Pentose and glucuronate interconversions	30	-0.466149	1.46923e-12	over-represented in LD	Carbohydrate metabolism
ko00030	Pentose phosphate pathway	10	-0.346852	1.65059e-12	over-represented in LD	Carbohydrate metabolism
ko00500	Starch and sucrose metabolism	40	-0.169891	4.7482e-12	over-represented in LD	Carbohydrate metabolism
ko00710	Carbon fixation in photosynthetic organisms	18	-0.292248	1.26864e-12	over-represented in LD	Energy metabolism
ko00910	Nitrogen metabolism	20	-0.119588	1.99614e-07	over-represented in LD	Energy metabolism
ko00190	Oxidative phosphorylation	3	-0.139005	1.72774e-11	over-represented in LD	Energy metabolism
ko00195	Photosynthesis	1	-0.619539	2.50682e-12	over-represented in LD	Energy metabolism
ko00920	Sulfur metabolism	17	-0.0327005	0.00454385	over-represented in LD	Energy metabolism
ko01210	2-Oxocarboxylic acid metabolism	25	-0.251086	8.58419e-12	over-represented in LD	Global and overview maps
ko01230	Biosynthesis of amino acids	136	-0.154574	2.04793e-11	over-represented in LD	Global and overview maps
ko01200	Carbon metabolism	120	-0.0509258	1.48802e-11	over-represented in LD	Global and overview maps
ko00603	Glycosphingolipid biosynthesis - globo and isoglobo series	3	-0.345969	3.74611e-10	over-represented in LD	Glycan biosynthesis and metabolism
ko00540	Lipopolysaccharide biosynthesis	3	-2.38694	4.74421e-09	over-represented in LD	Glycan biosynthesis and metabolism
ko00510	N-Glycan biosynthesis	3	-0.371327	3.63087e-12	over-represented in LD	Glycan biosynthesis and metabolism
ko00511	Other glycan degradation	5	-0.0474491	0.00260706	over-represented in LD	Glycan biosynthesis and metabolism
ko00513	Various types of N-glycan biosynthesis	1	-2.33418	4.64103e-11	over-represented in LD	Glycan biosynthesis and metabolism
ko00592	alpha-Linolenic acid metabolism	1	-1.96538	1.18657e-12	over-represented in LD	Lipid metabolism
ko00590	Arachidonic acid metabolism	1	-0.136786	5.74091e-05	over-represented in LD	Lipid metabolism
ko00561	Glycerolipid metabolism	16	-0.0801153	1.10206e-08	over-represented in LD	Lipid metabolism
ko00564	Glycerophospholipid metabolism	14	-0.189343	3.36222e-10	over-represented in LD	Lipid metabolism
ko00120	Primary bile acid biosynthesis	1	-0.992428	8.44016e-13	over-represented in LD	Lipid metabolism
ko00121	Secondary bile acid biosynthesis	1	-0.992428	8.44016e-13	over-represented in LD	Lipid metabolism
ko00600	Sphingolipid metabolism	5	-0.341024	1.47739e-11	over-represented in LD	Lipid metabolism
ko00984	Steroid degradation	9	-1.33942	1.40276e-09	over-represented in LD	Lipid metabolism
ko00072	Synthesis and degradation of ketone bodies	6	-0.536094	5.94669e-14	over-represented in LD	Lipid metabolism
ko00785	Lipoic acid metabolism	1	-0.359127	3.33253e-06	over-represented in LD	Metabolism of cofactors and vitamins
ko00770	Pantothenate and CoA biosynthesis	15	-0.249231	4.37018e-10	over-represented in LD	Metabolism of cofactors and vitamins
ko00860	Porphyrin and chlorophyll metabolism	43	-0.170654	3.82943e-12	over-represented in LD	Metabolism of cofactors and vitamins
ko00830	Retinol metabolism	3	-0.172635	6.09026e-09	over-represented in LD	Metabolism of cofactors and vitamins
ko00130	Ubiquinone and other terpenoid-quinone biosynthesis	10	-0.294894	1.05765e-12	over-represented in LD	Metabolism of cofactors and vitamins
ko00410	beta-Alanine metabolism	12	-0.170349	2.43125e-05	over-represented in LD	Metabolism of other amino acids
ko00460	Cyanoamino acid metabolism	8	-0.247271	2.08133e-11	over-represented in LD	Metabolism of other amino acids
ko00472	D-Arginine and D-ornithine metabolism	1	-2.35343	9.67204e-10	over-represented in LD	Metabolism of other amino acids
ko00450	Selenocompound metabolism	14	-0.149885	2.53742e-10	over-represented in LD	Metabolism of other amino acids
ko01051	Biosynthesis of ansamycins	1	-0.112517	1.29377e-09	over-represented in LD	Metabolism of terpenoids and polyketides
ko01057	Biosynthesis of type II polyketide products	1	-2.34395	5.3441e-12	over-represented in LD	Metabolism of terpenoids and polyketides
ko00523	Polyketide sugar unit biosynthesis	4	-0.338372	2.10463e-07	over-represented in LD	Metabolism of terpenoids and polyketides
ko00900	Terpenoid backbone biosynthesis	11	-0.194538	7.8615e-13	over-represented in LD	Metabolism of terpenoids and polyketides
ko00253	Tetracycline biosynthesis	5	-0.495457	2.69201e-09	over-represented in LD	Metabolism of terpenoids and polyketides
ko00908	Zeatin biosynthesis	1	-0.0614793	8.01259e-12	over-represented in LD	Metabolism of terpenoids and polyketides
ko00250	Alanine, aspartate and glutamate metabolism	33	-0.0845612	1.00315e-10	over-represented in LD	Nucleotide metabolism
ko00300	Lysine biosynthesis	19	-0.146604	9.37104e-13	over-represented in LD	Nucleotide metabolism
ko00310	Lysine degradation	12	-0.488117	6.12838e-13	over-represented in LD	Nucleotide metabolism
ko00400	Phenylalanine, tyrosine and tryptophan biosynthesis	31	-0.0331256	5.63896e-07	over-represented in LD	Nucleotide metabolism
ko00230	Purine metabolism	67	-0.0961232	1.32623e-11	over-represented in LD	Nucleotide metabolism
ko00240	Pyrimidine metabolism	41	-0.0147182	2.51559e-05	over-represented in LD	Nucleotide metabolism
ko00380	Tryptophan metabolism	12	-0.315975	5.55526e-14	over-represented in LD	Nucleotide metabolism
ko00290	Valine, leucine and isoleucine biosynthesis	10	-0.270493	6.62886e-11	over-represented in LD	Nucleotide metabolism
ko00627	Aminobenzoate degradation	12	-0.291686	6.18264e-07	over-represented in LD	Xenobiotics biodegradation and metabolism
ko00362	Benzoate degradation	13	-0.488124	5.35388e-13	over-represented in LD	Xenobiotics biodegradation and metabolism
ko00363	Bisphenol degradation	1	-1.31436	2.96555e-09	over-represented in LD	Xenobiotics biodegradation and metabolism
ko00930	Caprolactam degradation	5	-0.563112	9.49501e-12	over-represented in LD	Xenobiotics biodegradation and metabolism
ko00361	Chlorocyclohexane and chlorobenzene degradation	3	-1.6209	1.02976e-12	over-represented in LD	Xenobiotics biodegradation and metabolism
ko00621	Dioxin degradation	3	-0.137587	5.52115e-05	over-represented in LD	Xenobiotics biodegradation and metabolism
ko00982	Drug metabolism - cytochrome P450	5	-0.0607858	2.0137e-05	over-represented in LD	Xenobiotics biodegradation and metabolism
ko00983	Drug metabolism - other enzymes	10	-0.189145	5.12415e-11	over-represented in LD	Xenobiotics biodegradation and metabolism
ko00642	Ethylbenzene degradation	1	-1.96538	1.18657e-12	over-represented in LD	Xenobiotics biodegradation and metabolism
ko00980	Metabolism of xenobiotics by cytochrome P450	4	-0.144476	3.3845e-08	over-represented in LD	Xenobiotics biodegradation and metabolism
ko00624	Polycyclic aromatic hydrocarbon degradation	1	-0.791019	1.23372e-11	over-represented in LD	Xenobiotics biodegradation and metabolism
ko00623	Toluene degradation	3	-2.09905	1.47309e-12	over-represented in LD	Xenobiotics biodegradation and metabolism
ko00622	Xylene degradation	4	-0.53884	1.57318e-11	over-represented in LD	Xenobiotics biodegradation and metabolism
			0.125
