# Supplementary material for: Nocturnal Light Pollution Induces Weight Gain in Mice and Reshapes the Structure, Functions, and Interactions of Their Colonic Microbiota
Source: Int J Mol Sci. 2022 Jan 31;23(3):1673. doi: 10.3390/ijms23031673 (PMC8836271; doi:10.3390/ijms23031673)
Supplement: Supplementary file 1 [file ijms-23-01673-s001.zip › Supplementary Table S4.xlsx]

## Sheet: Networks parameters
Supplementary Table S4. Bacterial interaction networks parameters
Parameter	LD	dLAN
Number of nodes	194	205
Number of positive links	887	836
Number of negative links	466	466
Ratio positive/negative links	1.9	1.79
Connected components	2	5
Clustering coefficient	0.653	0.705
Average number of neighbors	14.08	13.18
Density	0.074	0.067

## Sheet: Networks' ASVs in LD
Interaction networks' ASVs in LD. In blue, shared ASVs between networks.
ASV code	Taxonomy
ASV_1	Bacteria; Firmicutes
ASV_10	Bacteria; Firmicutes; Clostridia; Clostridiales; Lachnospiraceae; Lachnospiraceae NK4A136 group; uncultured bacterium
ASV_102	Bacteria; Firmicutes; Clostridia; Clostridiales; Ruminococcaceae; Ruminococcaceae UCG-014
ASV_103	Bacteria; Firmicutes; Clostridia; Clostridiales; Lachnospiraceae; Roseburia; unidentified
ASV_106	Bacteria; Firmicutes; Clostridia; Clostridiales; Lachnospiraceae; Roseburia; unidentified
ASV_112	Bacteria; Firmicutes; Clostridia; Clostridiales; Lachnospiraceae
ASV_113	Bacteria; Firmicutes; Clostridia; Clostridiales; Lachnospiraceae
ASV_114	Bacteria; Firmicutes; Clostridia; Clostridiales; Ruminococcaceae
ASV_117	Bacteria; Firmicutes; Clostridia; Clostridiales; Lachnospiraceae; Roseburia; unidentified
ASV_119	Bacteria; Firmicutes; Clostridia; Clostridiales; Ruminococcaceae; Ruminiclostridium 9; metagenome
ASV_12	Bacteria; Firmicutes; Clostridia; Clostridiales; Ruminococcaceae; Ruminococcus 1; uncultured bacterium
ASV_120	Bacteria; Firmicutes; Clostridia; Clostridiales; Lachnospiraceae
ASV_121	Bacteria; Firmicutes; Clostridia; Clostridiales; Ruminococcaceae; Candidatus Soleaferrea; uncultured bacterium
ASV_128	Bacteria; Firmicutes; Clostridia; Clostridiales; Lachnospiraceae
ASV_131	Bacteria; Firmicutes; Clostridia; Clostridiales; Lachnospiraceae; Blautia; Blautia obeum
ASV_132	Bacteria
ASV_134	Bacteria; Firmicutes; Clostridia; Clostridiales; Lachnospiraceae; Roseburia; unidentified
ASV_136	Bacteria; Bacteroidetes; Bacteroidia; Bacteroidales; Rikenellaceae; Alistipes; uncultured Alistipes sp.
ASV_141	Bacteria; Firmicutes; Clostridia; Clostridiales; Lachnospiraceae; Roseburia; unidentified
ASV_148	Bacteria
ASV_15	Bacteria; Firmicutes; Clostridia; Clostridiales; Lachnospiraceae; Lachnospiraceae NK4A136 group; uncultured bacterium
ASV_150	Bacteria; Firmicutes; Clostridia; Clostridiales; Lachnospiraceae
ASV_158	Bacteria; Firmicutes; Clostridia; Clostridiales
ASV_16	Bacteria; Firmicutes; Clostridia; Clostridiales; Lachnospiraceae; Lachnospiraceae NK4A136 group; uncultured bacterium
ASV_161	Bacteria; Firmicutes; Clostridia; Clostridiales
ASV_162	Bacteria; Firmicutes; Clostridia; Clostridiales; Lachnospiraceae; Roseburia; unidentified
ASV_165	Bacteria; Firmicutes; Clostridia; Clostridiales; Ruminococcaceae; Caproiciproducens; uncultured Clostridia bacterium
ASV_176	Bacteria; Firmicutes; Clostridia; Clostridiales; Lachnospiraceae
ASV_183	Bacteria; Firmicutes; Clostridia; Clostridiales; Family XIII; uncultured
ASV_19	Bacteria; Firmicutes; Clostridia; Clostridiales; Ruminococcaceae; Ruminococcus 1; uncultured bacterium
ASV_191	Bacteria; Firmicutes; Clostridia; Clostridiales; Ruminococcaceae
ASV_194	Bacteria; Firmicutes; Clostridia; Clostridiales; Lachnospiraceae
ASV_2	Bacteria; Verrucomicrobia; Verrucomicrobiae; Verrucomicrobiales; Akkermansiaceae; Akkermansia; uncultured bacterium
ASV_20	Bacteria; Firmicutes; Clostridia; Clostridiales; Lachnospiraceae; Lachnospiraceae NK4A136 group; uncultured bacterium
ASV_21	Bacteria; Firmicutes; Clostridia; Clostridiales; Ruminococcaceae
ASV_217	Bacteria; Firmicutes; Clostridia; Clostridiales; Lachnospiraceae; Roseburia; unidentified
ASV_218	Bacteria; Firmicutes; Clostridia; Clostridiales; Ruminococcaceae; Ruminococcaceae UCG-014
ASV_220	Bacteria; Firmicutes; Clostridia; Clostridiales; Clostridiales vadinBB60 group; uncultured bacterium; uncultured bacterium
ASV_23	Bacteria; Firmicutes; Clostridia; Clostridiales; Lachnospiraceae; Lachnospiraceae NK4A136 group; uncultured bacterium
ASV_231	Bacteria; Firmicutes; Clostridia; Clostridiales; Ruminococcaceae; Ruminiclostridium 9; metagenome
ASV_24	Bacteria; Bacteroidetes; Bacteroidia; Bacteroidales; Tannerellaceae; Parabacteroides; unidentified
ASV_25	Bacteria; Firmicutes; Clostridia; Clostridiales; Lachnospiraceae
ASV_257	Bacteria; Firmicutes; Clostridia; Clostridiales; Ruminococcaceae; Ruminococcaceae UCG-014
ASV_263	Bacteria; Firmicutes; Clostridia; Clostridiales; Ruminococcaceae; Ruminococcaceae UCG-014
ASV_270	Bacteria; Firmicutes; Clostridia; Clostridiales; Lachnospiraceae; Roseburia; unidentified
ASV_3	Bacteria; Firmicutes
ASV_304	Bacteria; Firmicutes; Clostridia; Clostridiales; Lachnospiraceae; Roseburia; unidentified
ASV_32	Bacteria; Firmicutes; Clostridia; Clostridiales; Lachnospiraceae; Lachnospiraceae NK4A136 group; uncultured bacterium
ASV_335	Bacteria; Firmicutes; Clostridia; Clostridiales; Lachnospiraceae; Roseburia; unidentified
ASV_363	Bacteria; Bacteroidetes; Bacteroidia
ASV_374	Bacteria; Bacteroidetes; Bacteroidia; Bacteroidales; Muribaculaceae; uncultured bacterium; uncultured bacterium
ASV_38	Bacteria; Firmicutes; Clostridia; Clostridiales; Lachnospiraceae; Blautia; Blautia obeum
ASV_386	Bacteria; Bacteroidetes; Bacteroidia; Bacteroidales; Muribaculaceae; uncultured bacterium; uncultured bacterium
ASV_4	Bacteria; Firmicutes; Clostridia; Clostridiales; Ruminococcaceae; Ruminococcaceae UCG-014; uncultured bacterium
ASV_40	Bacteria; Firmicutes; Clostridia; Clostridiales; Lachnospiraceae; Acetatifactor; uncultured bacterium
ASV_406	Bacteria; Firmicutes; Clostridia; Clostridiales; Ruminococcaceae; Ruminiclostridium 9; metagenome
ASV_41	Bacteria; Firmicutes; Clostridia; Clostridiales; Lachnospiraceae; Roseburia; unidentified
ASV_413	Bacteria
ASV_421	Bacteria; Bacteroidetes; Bacteroidia; Bacteroidales; Muribaculaceae; uncultured bacterium; uncultured bacterium
ASV_422	Bacteria; Firmicutes; Clostridia; Clostridiales; Ruminococcaceae; Ruminiclostridium 9; metagenome
ASV_432	Bacteria; Bacteroidetes; Bacteroidia; Bacteroidales; Muribaculaceae; uncultured bacterium; uncultured bacterium
ASV_445	Bacteria; Bacteroidetes; Bacteroidia; Bacteroidales; Muribaculaceae; uncultured bacterium; uncultured bacterium
ASV_46	Bacteria; Firmicutes; Clostridia; Clostridiales; Ruminococcaceae; Ruminiclostridium 9; metagenome
ASV_461	Bacteria; Firmicutes; Clostridia; Clostridiales; Christensenellaceae; uncultured; uncultured bacterium
ASV_48	Bacteria; Firmicutes; Clostridia; Clostridiales; Lachnospiraceae; Roseburia; unidentified
ASV_49	Bacteria
ASV_492	Bacteria; Bacteroidetes; Bacteroidia; Bacteroidales; Muribaculaceae; uncultured bacterium; uncultured bacterium
ASV_493	Bacteria; Bacteroidetes; Bacteroidia; Bacteroidales; Muribaculaceae; uncultured bacterium; uncultured bacterium
ASV_5	Bacteria; Firmicutes; Clostridia; Clostridiales; Ruminococcaceae; Ruminococcaceae UCG-014; uncultured bacterium
ASV_50	Bacteria; Proteobacteria; Alphaproteobacteria; Rhodospirillales; uncultured; uncultured bacterium; uncultured bacterium
ASV_51	Bacteria; Firmicutes; Clostridia; Clostridiales; Lachnospiraceae; Roseburia; unidentified
ASV_54	Bacteria; Firmicutes; Clostridia; Clostridiales; Lachnospiraceae
ASV_540	Bacteria; Firmicutes; Clostridia; Clostridiales; Lachnospiraceae
ASV_551	Bacteria; Firmicutes; Clostridia; Clostridiales; Ruminococcaceae; Ruminiclostridium 9; metagenome
ASV_57	Bacteria; Firmicutes; Clostridia; Clostridiales; Lachnospiraceae; Roseburia; unidentified
ASV_58	Bacteria; Firmicutes; Clostridia; Clostridiales; Lachnospiraceae
ASV_59	Bacteria; Firmicutes; Clostridia; Clostridiales; Lachnospiraceae; Acetatifactor; uncultured bacterium
ASV_6	Bacteria; Firmicutes; Clostridia; Clostridiales; Lachnospiraceae; Lachnospiraceae NK4A136 group; uncultured bacterium
ASV_60	Bacteria; Firmicutes; Clostridia; Clostridiales; Lachnospiraceae; Roseburia; unidentified
ASV_64	Bacteria; Firmicutes; Clostridia; Clostridiales; Lachnospiraceae
ASV_649	Bacteria; Firmicutes; Clostridia; Clostridiales; Ruminococcaceae; Ruminiclostridium 9; metagenome
ASV_67	Bacteria; Firmicutes; Clostridia; Clostridiales; Ruminococcaceae; Ruminococcaceae UCG-014; uncultured bacterium
ASV_677	Bacteria; Firmicutes; Clostridia; Clostridiales; Lachnospiraceae; Lachnospiraceae NK4A136 group; uncultured bacterium
ASV_68	Bacteria; Firmicutes; Clostridia; Clostridiales; Lachnospiraceae; Roseburia; unidentified
ASV_7	Bacteria; Firmicutes; Clostridia; Clostridiales; Lachnospiraceae; Lachnospiraceae NK4A136 group; uncultured bacterium
ASV_78	Bacteria; Firmicutes; Clostridia; Clostridiales; Lachnospiraceae; Roseburia; unidentified
ASV_8	Bacteria; Firmicutes
ASV_81	Bacteria; Firmicutes; Clostridia; Clostridiales; Ruminococcaceae; Ruminiclostridium 9; metagenome
ASV_87	Bacteria; Firmicutes; Clostridia; Clostridiales; Ruminococcaceae; Ruminococcaceae UCG-014; uncultured bacterium
ASV_89	Bacteria; Firmicutes; Clostridia; Clostridiales; Lachnospiraceae; Roseburia; unidentified
ASV_93	Bacteria; Firmicutes; Bacilli; Lactobacillales; Lactobacillaceae; Lactobacillus
ASV_94	Bacteria; Firmicutes
ASV_96	Bacteria; Firmicutes; Clostridia; Clostridiales; Ruminococcaceae; Ruminiclostridium 9; metagenome
ASV_101	Bacteria; Firmicutes; Clostridia; Clostridiales; Lachnospiraceae; Roseburia; unidentified
ASV_104	Bacteria; Firmicutes; Clostridia; Clostridiales; Lachnospiraceae
ASV_115	Bacteria; Firmicutes; Clostridia; Clostridiales; Clostridiaceae 1; Clostridium sensu stricto 1; uncultured bacterium
ASV_116	Bacteria; Firmicutes; Clostridia; Clostridiales; Lachnospiraceae
ASV_122	Bacteria; Firmicutes; Clostridia; Clostridiales; Lachnospiraceae; Blautia; Blautia obeum
ASV_124	Bacteria; Firmicutes; Clostridia; Clostridiales; Lachnospiraceae; Roseburia; unidentified
ASV_126	Bacteria; Firmicutes; Clostridia; Clostridiales; Lachnospiraceae; Roseburia; unidentified
ASV_13	Bacteria; Firmicutes; Clostridia; Clostridiales; Lachnospiraceae
ASV_133	Bacteria; Firmicutes; Clostridia; Clostridiales; Lachnospiraceae; Roseburia; unidentified
ASV_135	Bacteria; Firmicutes; Clostridia; Clostridiales; Lachnospiraceae
ASV_138	Bacteria; Firmicutes; Clostridia; Clostridiales; Family XIII; uncultured; unidentified
ASV_139	Bacteria; Firmicutes; Clostridia; Clostridiales; Lachnospiraceae; Roseburia; unidentified
ASV_14	Bacteria; Firmicutes; Clostridia; Clostridiales; Ruminococcaceae; Ruminococcaceae UCG-014; uncultured bacterium
ASV_144	Bacteria; Firmicutes; Clostridia; Clostridiales; Lachnospiraceae; Roseburia; unidentified
ASV_145	Bacteria; Firmicutes; Clostridia; Clostridiales; Ruminococcaceae; Ruminiclostridium 9; metagenome
ASV_152	Bacteria; Firmicutes; Bacilli; Lactobacillales; Lactobacillaceae; Lactobacillus; unidentified
ASV_157	Bacteria; Firmicutes; Clostridia; Clostridiales; Ruminococcaceae; Ruminiclostridium 9; metagenome
ASV_159	Bacteria; Firmicutes; Clostridia; Clostridiales; Lachnospiraceae; Roseburia; unidentified
ASV_164	Bacteria; Actinobacteria
ASV_166	Bacteria; Firmicutes; Clostridia; Clostridiales; Lachnospiraceae; Roseburia; unidentified
ASV_169	Bacteria
ASV_171	Bacteria; Firmicutes; Clostridia; Clostridiales; Lachnospiraceae
ASV_172	Bacteria; Firmicutes; Clostridia; Clostridiales; Ruminococcaceae; Ruminococcaceae UCG-014; uncultured bacterium
ASV_173	Bacteria; Firmicutes; Clostridia; Clostridiales; Ruminococcaceae; Ruminococcaceae UCG-014; uncultured bacterium
ASV_179	Bacteria; Firmicutes; Clostridia; Clostridiales; Lachnospiraceae; Lachnospiraceae NK4A136 group; uncultured bacterium
ASV_18	Bacteria
ASV_184	Bacteria; Firmicutes; Clostridia; Clostridiales; Ruminococcaceae; Ruminococcaceae UCG-014; uncultured bacterium
ASV_186	Bacteria; Firmicutes; Clostridia; Clostridiales; Lachnospiraceae
ASV_187	Bacteria; Actinobacteria; Coriobacteriia; Coriobacteriales; Eggerthellaceae; Slackia; unidentified
ASV_188	Bacteria; Bacteroidetes; Bacteroidia; Bacteroidales; Tannerellaceae; Parabacteroides; unidentified
ASV_190	Bacteria; Firmicutes; Clostridia; Clostridiales; Lachnospiraceae
ASV_192	Bacteria; Firmicutes; Clostridia; Clostridiales; Lachnospiraceae; Roseburia; unidentified
ASV_201	Bacteria; Actinobacteria; Coriobacteriia; Coriobacteriales; Eggerthellaceae; Slackia; unidentified
ASV_202	Bacteria; Actinobacteria
ASV_203	Bacteria; Firmicutes; Clostridia; Clostridiales; Ruminococcaceae; Ruminococcaceae UCG-014; uncultured bacterium
ASV_204	Bacteria; Firmicutes; Clostridia; Clostridiales; Lachnospiraceae; Roseburia; unidentified
ASV_206	Bacteria; Firmicutes; Clostridia; Clostridiales
ASV_211	Bacteria; Firmicutes; Clostridia; Clostridiales; Lachnospiraceae
ASV_212	Bacteria; Firmicutes; Clostridia; Clostridiales; Lachnospiraceae
ASV_213	Bacteria; Firmicutes; Clostridia; Clostridiales; Lachnospiraceae; Roseburia; unidentified
ASV_214	Bacteria; Firmicutes; Clostridia; Clostridiales; Lachnospiraceae; Roseburia; unidentified
ASV_228	Bacteria; Firmicutes; Clostridia; Clostridiales; Lachnospiraceae
ASV_245	Bacteria; Firmicutes; Clostridia; Clostridiales; Lachnospiraceae
ASV_247	Bacteria; Firmicutes; Clostridia; Clostridiales; Peptostreptococcaceae; Romboutsia; uncultured bacterium
ASV_250	Bacteria; Firmicutes; Clostridia; Clostridiales; Lachnospiraceae
ASV_26	Bacteria; Firmicutes; Clostridia; Clostridiales; Lachnospiraceae; Lachnospiraceae NK4A136 group; uncultured bacterium
ASV_262	Bacteria
ASV_275	Bacteria; Firmicutes; Clostridia; Clostridiales; Ruminococcaceae; Ruminiclostridium 9; metagenome
ASV_276	Bacteria; Firmicutes; Clostridia; Clostridiales; Lachnospiraceae; Roseburia; unidentified
ASV_28	Bacteria; Firmicutes; Clostridia; Clostridiales; Lachnospiraceae; Lachnospiraceae NK4A136 group; uncultured bacterium
ASV_280	Bacteria; Firmicutes; Clostridia; Clostridiales; Lachnospiraceae
ASV_283	Bacteria; Firmicutes; Clostridia; Clostridiales; Ruminococcaceae; Ruminiclostridium 9; metagenome
ASV_284	Bacteria; Firmicutes; Clostridia; Clostridiales; Lachnospiraceae
ASV_291	Bacteria
ASV_295	Bacteria
ASV_297	Bacteria; Firmicutes; Clostridia; Clostridiales; Lachnospiraceae
ASV_317	Bacteria; Firmicutes; Clostridia; Clostridiales; Lachnospiraceae
ASV_319	Bacteria; Firmicutes; Bacilli; Lactobacillales; Lactobacillaceae; Lactobacillus; unidentified
ASV_328	Bacteria; Firmicutes; Clostridia; Clostridiales; Ruminococcaceae
ASV_332	Bacteria
ASV_333	Bacteria; Firmicutes; Bacilli; Lactobacillales; Lactobacillaceae; Lactobacillus; unidentified
ASV_338	Bacteria; Cyanobacteria; Melainabacteria; Gastranaerophilales
ASV_34	Bacteria; Firmicutes; Clostridia; Clostridiales; Ruminococcaceae; Ruminococcus 1; uncultured bacterium
ASV_35	Bacteria; Firmicutes; Clostridia; Clostridiales; Lachnospiraceae; Lachnospiraceae NK4A136 group; uncultured bacterium
ASV_350	Bacteria; Bacteroidetes; Bacteroidia; Bacteroidales
ASV_36	Bacteria; Firmicutes; Clostridia; Clostridiales; Lachnospiraceae; Roseburia; unidentified
ASV_37	Bacteria; Firmicutes; Clostridia; Clostridiales; Lachnospiraceae; Roseburia; unidentified
ASV_39	Bacteria; Firmicutes; Clostridia; Clostridiales; Lachnospiraceae; Roseburia; unidentified
ASV_395	Bacteria; Firmicutes; Clostridia; Clostridiales; Ruminococcaceae; Ruminiclostridium 9; metagenome
ASV_396	Bacteria; Firmicutes; Clostridia; Clostridiales; Ruminococcaceae; Caproiciproducens; uncultured Clostridia bacterium
ASV_397	Bacteria; Cyanobacteria
ASV_407	Bacteria; Firmicutes; Clostridia; Clostridiales; Ruminococcaceae; Ruminiclostridium 9; metagenome
ASV_411	Bacteria
ASV_412	Bacteria
ASV_414	Bacteria; Firmicutes; Bacilli; Lactobacillales; Lactobacillaceae; Lactobacillus; uncultured bacterium
ASV_462	Bacteria; Bacteroidetes; Bacteroidia; Bacteroidales; Muribaculaceae; uncultured bacterium; uncultured bacterium
ASV_47	Bacteria; Firmicutes; Clostridia; Clostridiales; Lachnospiraceae
ASV_477	Bacteria; Bacteroidetes; Bacteroidia; Bacteroidales; Prevotellaceae; Alloprevotella; unidentified
ASV_491	Bacteria; Bacteroidetes; Bacteroidia; Bacteroidales; Muribaculaceae; uncultured bacterium; uncultured bacterium
ASV_524	Bacteria; Firmicutes; Clostridia; Clostridiales; Ruminococcaceae; Ruminococcaceae UCG-014; uncultured bacterium
ASV_542	Bacteria
ASV_566	Bacteria; Bacteroidetes; Bacteroidia; Bacteroidales; Muribaculaceae; uncultured bacterium; uncultured bacterium
ASV_569	Bacteria; Patescibacteria; Saccharimonadia; Saccharimonadales; Saccharimonadaceae; Candidatus Saccharimonas
ASV_598	Bacteria
ASV_63	Bacteria; Firmicutes; Clostridia; Clostridiales; Lachnospiraceae
ASV_648	Bacteria; Firmicutes; Bacilli; Lactobacillales; Lactobacillaceae; Lactobacillus; unidentified
ASV_65	Bacteria; Firmicutes; Clostridia; Clostridiales; Ruminococcaceae; Ruminococcaceae UCG-014; uncultured bacterium
ASV_66	Bacteria; Firmicutes; Clostridia; Clostridiales; Lachnospiraceae; Roseburia; unidentified
ASV_676	Bacteria
ASV_678	Bacteria; Firmicutes; Clostridia; Clostridiales; Lachnospiraceae; Roseburia; unidentified
ASV_71	Bacteria; Bacteroidetes; Bacteroidia; Bacteroidales; Tannerellaceae; Parabacteroides; unidentified
ASV_713	Bacteria; Firmicutes; Clostridia; Clostridiales; Lachnospiraceae
ASV_724	Bacteria; Firmicutes; Clostridia; Clostridiales; Lachnospiraceae; Roseburia; unidentified
ASV_74	Bacteria; Firmicutes; Clostridia; Clostridiales; Lachnospiraceae; Roseburia; unidentified
ASV_75	Bacteria; Firmicutes; Clostridia; Clostridiales; Ruminococcaceae; uncultured
ASV_770	Bacteria
ASV_792	Bacteria; Firmicutes; Clostridia; Clostridiales; Lachnospiraceae
ASV_82	Bacteria; Firmicutes; Clostridia; Clostridiales; Ruminococcaceae; Ruminococcaceae UCG-014; uncultured bacterium
ASV_84	Bacteria; Actinobacteria; Coriobacteriia; Coriobacteriales; Eggerthellaceae; Slackia; unidentified
ASV_85	Bacteria; Firmicutes; Clostridia; Clostridiales; Lachnospiraceae; Roseburia; unidentified
ASV_97	Bacteria; Firmicutes; Clostridia; Clostridiales; Lachnospiraceae

## Sheet: Networks' ASVs in dLAN
Interaction networks' ASVs in dLAN. In blue, shared ASVs between networks.
ASV code	Taxonomy
ASV_1	Bacteria; Firmicutes
ASV_10	Bacteria; Firmicutes; Clostridia; Clostridiales; Lachnospiraceae; Lachnospiraceae NK4A136 group; uncultured bacterium
ASV_102	Bacteria; Firmicutes; Clostridia; Clostridiales; Ruminococcaceae; Ruminococcaceae UCG-014
ASV_103	Bacteria; Firmicutes; Clostridia; Clostridiales; Lachnospiraceae; Roseburia; unidentified
ASV_106	Bacteria; Firmicutes; Clostridia; Clostridiales; Lachnospiraceae; Roseburia; unidentified
ASV_112	Bacteria; Firmicutes; Clostridia; Clostridiales; Lachnospiraceae
ASV_113	Bacteria; Firmicutes; Clostridia; Clostridiales; Lachnospiraceae
ASV_114	Bacteria; Firmicutes; Clostridia; Clostridiales; Ruminococcaceae
ASV_117	Bacteria; Firmicutes; Clostridia; Clostridiales; Lachnospiraceae; Roseburia; unidentified
ASV_119	Bacteria; Firmicutes; Clostridia; Clostridiales; Ruminococcaceae; Ruminiclostridium 9; metagenome
ASV_12	Bacteria; Firmicutes; Clostridia; Clostridiales; Ruminococcaceae; Ruminococcus 1; uncultured bacterium
ASV_120	Bacteria; Firmicutes; Clostridia; Clostridiales; Lachnospiraceae
ASV_121	Bacteria; Firmicutes; Clostridia; Clostridiales; Ruminococcaceae; Candidatus Soleaferrea; uncultured bacterium
ASV_128	Bacteria; Firmicutes; Clostridia; Clostridiales; Lachnospiraceae
ASV_131	Bacteria; Firmicutes; Clostridia; Clostridiales; Lachnospiraceae; Blautia; Blautia obeum
ASV_132	Bacteria
ASV_134	Bacteria; Firmicutes; Clostridia; Clostridiales; Lachnospiraceae; Roseburia; unidentified
ASV_136	Bacteria; Bacteroidetes; Bacteroidia; Bacteroidales; Rikenellaceae; Alistipes; uncultured Alistipes sp.
ASV_141	Bacteria; Firmicutes; Clostridia; Clostridiales; Lachnospiraceae; Roseburia; unidentified
ASV_148	Bacteria
ASV_15	Bacteria; Firmicutes; Clostridia; Clostridiales; Lachnospiraceae; Lachnospiraceae NK4A136 group; uncultured bacterium
ASV_150	Bacteria; Firmicutes; Clostridia; Clostridiales; Lachnospiraceae
ASV_158	Bacteria; Firmicutes; Clostridia; Clostridiales
ASV_16	Bacteria; Firmicutes; Clostridia; Clostridiales; Lachnospiraceae; Lachnospiraceae NK4A136 group; uncultured bacterium
ASV_161	Bacteria; Firmicutes; Clostridia; Clostridiales
ASV_162	Bacteria; Firmicutes; Clostridia; Clostridiales; Lachnospiraceae; Roseburia; unidentified
ASV_165	Bacteria; Firmicutes; Clostridia; Clostridiales; Ruminococcaceae; Caproiciproducens; uncultured Clostridia bacterium
ASV_176	Bacteria; Firmicutes; Clostridia; Clostridiales; Lachnospiraceae
ASV_183	Bacteria; Firmicutes; Clostridia; Clostridiales; Family XIII; uncultured
ASV_19	Bacteria; Firmicutes; Clostridia; Clostridiales; Ruminococcaceae; Ruminococcus 1; uncultured bacterium
ASV_191	Bacteria; Firmicutes; Clostridia; Clostridiales; Ruminococcaceae
ASV_194	Bacteria; Firmicutes; Clostridia; Clostridiales; Lachnospiraceae
ASV_2	Bacteria; Verrucomicrobia; Verrucomicrobiae; Verrucomicrobiales; Akkermansiaceae; Akkermansia; uncultured bacterium
ASV_20	Bacteria; Firmicutes; Clostridia; Clostridiales; Lachnospiraceae; Lachnospiraceae NK4A136 group; uncultured bacterium
ASV_21	Bacteria; Firmicutes; Clostridia; Clostridiales; Ruminococcaceae
ASV_217	Bacteria; Firmicutes; Clostridia; Clostridiales; Lachnospiraceae; Roseburia; unidentified
ASV_218	Bacteria; Firmicutes; Clostridia; Clostridiales; Ruminococcaceae; Ruminococcaceae UCG-014
ASV_220	Bacteria; Firmicutes; Clostridia; Clostridiales; Clostridiales vadinBB60 group; uncultured bacterium; uncultured bacterium
ASV_23	Bacteria; Firmicutes; Clostridia; Clostridiales; Lachnospiraceae; Lachnospiraceae NK4A136 group; uncultured bacterium
ASV_231	Bacteria; Firmicutes; Clostridia; Clostridiales; Ruminococcaceae; Ruminiclostridium 9; metagenome
ASV_24	Bacteria; Bacteroidetes; Bacteroidia; Bacteroidales; Tannerellaceae; Parabacteroides; unidentified
ASV_25	Bacteria; Firmicutes; Clostridia; Clostridiales; Lachnospiraceae
ASV_257	Bacteria; Firmicutes; Clostridia; Clostridiales; Ruminococcaceae; Ruminococcaceae UCG-014
ASV_263	Bacteria; Firmicutes; Clostridia; Clostridiales; Ruminococcaceae; Ruminococcaceae UCG-014
ASV_270	Bacteria; Firmicutes; Clostridia; Clostridiales; Lachnospiraceae; Roseburia; unidentified
ASV_3	Bacteria; Firmicutes
ASV_304	Bacteria; Firmicutes; Clostridia; Clostridiales; Lachnospiraceae; Roseburia; unidentified
ASV_32	Bacteria; Firmicutes; Clostridia; Clostridiales; Lachnospiraceae; Lachnospiraceae NK4A136 group; uncultured bacterium
ASV_335	Bacteria; Firmicutes; Clostridia; Clostridiales; Lachnospiraceae; Roseburia; unidentified
ASV_363	Bacteria; Bacteroidetes; Bacteroidia
ASV_374	Bacteria; Bacteroidetes; Bacteroidia; Bacteroidales; Muribaculaceae; uncultured bacterium; uncultured bacterium
ASV_38	Bacteria; Firmicutes; Clostridia; Clostridiales; Lachnospiraceae; Blautia; Blautia obeum
ASV_386	Bacteria; Bacteroidetes; Bacteroidia; Bacteroidales; Muribaculaceae; uncultured bacterium; uncultured bacterium
ASV_4	Bacteria; Firmicutes; Clostridia; Clostridiales; Ruminococcaceae; Ruminococcaceae UCG-014; uncultured bacterium
ASV_40	Bacteria; Firmicutes; Clostridia; Clostridiales; Lachnospiraceae; Acetatifactor; uncultured bacterium
ASV_406	Bacteria; Firmicutes; Clostridia; Clostridiales; Ruminococcaceae; Ruminiclostridium 9; metagenome
ASV_41	Bacteria; Firmicutes; Clostridia; Clostridiales; Lachnospiraceae; Roseburia; unidentified
ASV_413	Bacteria
ASV_421	Bacteria; Bacteroidetes; Bacteroidia; Bacteroidales; Muribaculaceae; uncultured bacterium; uncultured bacterium
ASV_422	Bacteria; Firmicutes; Clostridia; Clostridiales; Ruminococcaceae; Ruminiclostridium 9; metagenome
ASV_432	Bacteria; Bacteroidetes; Bacteroidia; Bacteroidales; Muribaculaceae; uncultured bacterium; uncultured bacterium
ASV_445	Bacteria; Bacteroidetes; Bacteroidia; Bacteroidales; Muribaculaceae; uncultured bacterium; uncultured bacterium
ASV_46	Bacteria; Firmicutes; Clostridia; Clostridiales; Ruminococcaceae; Ruminiclostridium 9; metagenome
ASV_461	Bacteria; Firmicutes; Clostridia; Clostridiales; Christensenellaceae; uncultured; uncultured bacterium
ASV_48	Bacteria; Firmicutes; Clostridia; Clostridiales; Lachnospiraceae; Roseburia; unidentified
ASV_49	Bacteria
ASV_492	Bacteria; Bacteroidetes; Bacteroidia; Bacteroidales; Muribaculaceae; uncultured bacterium; uncultured bacterium
ASV_493	Bacteria; Bacteroidetes; Bacteroidia; Bacteroidales; Muribaculaceae; uncultured bacterium; uncultured bacterium
ASV_5	Bacteria; Firmicutes; Clostridia; Clostridiales; Ruminococcaceae; Ruminococcaceae UCG-014; uncultured bacterium
ASV_50	Bacteria; Proteobacteria; Alphaproteobacteria; Rhodospirillales; uncultured; uncultured bacterium; uncultured bacterium
ASV_51	Bacteria; Firmicutes; Clostridia; Clostridiales; Lachnospiraceae; Roseburia; unidentified
ASV_54	Bacteria; Firmicutes; Clostridia; Clostridiales; Lachnospiraceae
ASV_540	Bacteria; Firmicutes; Clostridia; Clostridiales; Lachnospiraceae
ASV_551	Bacteria; Firmicutes; Clostridia; Clostridiales; Ruminococcaceae; Ruminiclostridium 9; metagenome
ASV_57	Bacteria; Firmicutes; Clostridia; Clostridiales; Lachnospiraceae; Roseburia; unidentified
ASV_58	Bacteria; Firmicutes; Clostridia; Clostridiales; Lachnospiraceae
ASV_59	Bacteria; Firmicutes; Clostridia; Clostridiales; Lachnospiraceae; Acetatifactor; uncultured bacterium
ASV_6	Bacteria; Firmicutes; Clostridia; Clostridiales; Lachnospiraceae; Lachnospiraceae NK4A136 group; uncultured bacterium
ASV_60	Bacteria; Firmicutes; Clostridia; Clostridiales; Lachnospiraceae; Roseburia; unidentified
ASV_64	Bacteria; Firmicutes; Clostridia; Clostridiales; Lachnospiraceae
ASV_649	Bacteria; Firmicutes; Clostridia; Clostridiales; Ruminococcaceae; Ruminiclostridium 9; metagenome
ASV_67	Bacteria; Firmicutes; Clostridia; Clostridiales; Ruminococcaceae; Ruminococcaceae UCG-014; uncultured bacterium
ASV_677	Bacteria; Firmicutes; Clostridia; Clostridiales; Lachnospiraceae; Lachnospiraceae NK4A136 group; uncultured bacterium
ASV_68	Bacteria; Firmicutes; Clostridia; Clostridiales; Lachnospiraceae; Roseburia; unidentified
ASV_7	Bacteria; Firmicutes; Clostridia; Clostridiales; Lachnospiraceae; Lachnospiraceae NK4A136 group; uncultured bacterium
ASV_78	Bacteria; Firmicutes; Clostridia; Clostridiales; Lachnospiraceae; Roseburia; unidentified
ASV_8	Bacteria; Firmicutes
ASV_81	Bacteria; Firmicutes; Clostridia; Clostridiales; Ruminococcaceae; Ruminiclostridium 9; metagenome
ASV_87	Bacteria; Firmicutes; Clostridia; Clostridiales; Ruminococcaceae; Ruminococcaceae UCG-014; uncultured bacterium
ASV_89	Bacteria; Firmicutes; Clostridia; Clostridiales; Lachnospiraceae; Roseburia; unidentified
ASV_93	Bacteria; Firmicutes; Bacilli; Lactobacillales; Lactobacillaceae; Lactobacillus
ASV_94	Bacteria; Firmicutes
ASV_96	Bacteria; Firmicutes; Clostridia; Clostridiales; Ruminococcaceae; Ruminiclostridium 9; metagenome
ASV_100	Bacteria; Firmicutes; Clostridia; Clostridiales; Lachnospiraceae; Roseburia; unidentified
ASV_105	Bacteria; Firmicutes; Clostridia; Clostridiales; Lachnospiraceae; Roseburia; unidentified
ASV_107	Bacteria; Firmicutes; Clostridia; Clostridiales; Lachnospiraceae; Roseburia; unidentified
ASV_109	Bacteria; Firmicutes; Clostridia; Clostridiales; Ruminococcaceae; Ruminococcus 1; uncultured bacterium
ASV_11	Bacteria; Firmicutes; Clostridia; Clostridiales; Lachnospiraceae
ASV_110	Bacteria; Firmicutes; Clostridia; Clostridiales; Lachnospiraceae; Roseburia; unidentified
ASV_111	Bacteria; Firmicutes; Erysipelotrichia; Erysipelotrichales; Erysipelotrichaceae; Catenisphaera; uncultured bacterium
ASV_118	Bacteria; Firmicutes; Clostridia; Clostridiales; Lachnospiraceae; Acetatifactor; uncultured bacterium
ASV_123	Bacteria; Firmicutes; Bacilli; Lactobacillales; Lactobacillaceae; Lactobacillus
ASV_125	Bacteria; Firmicutes; Clostridia; Clostridiales; Lachnospiraceae; Roseburia; unidentified
ASV_129	Bacteria; Firmicutes; Clostridia; Clostridiales; Ruminococcaceae; Ruminiclostridium 9; metagenome
ASV_142	Bacteria; Firmicutes; Clostridia; Clostridiales; Lachnospiraceae; Roseburia; unidentified
ASV_143	Bacteria; Firmicutes; Clostridia; Clostridiales; Lachnospiraceae; Roseburia; unidentified
ASV_146	Bacteria; Firmicutes; Clostridia; Clostridiales; Ruminococcaceae; Ruminiclostridium 9; metagenome
ASV_149	Bacteria
ASV_153	Bacteria; Firmicutes; Clostridia; Clostridiales; Ruminococcaceae; Ruminiclostridium 9; metagenome
ASV_167	Bacteria
ASV_174	Bacteria; Firmicutes; Clostridia; Clostridiales; Ruminococcaceae; Ruminiclostridium 9; metagenome
ASV_175	Bacteria; Firmicutes; Clostridia; Clostridiales; Lachnospiraceae; Roseburia; unidentified
ASV_177	Bacteria; Firmicutes; Clostridia; Clostridiales; Lachnospiraceae; Roseburia; unidentified
ASV_181	Bacteria; Firmicutes; Clostridia; Clostridiales; Ruminococcaceae; Ruminiclostridium 9; metagenome
ASV_182	Bacteria; Firmicutes; Clostridia; Clostridiales; Lachnospiraceae; Roseburia; unidentified
ASV_185	Bacteria
ASV_193	Bacteria; Firmicutes; Clostridia; Clostridiales; Ruminococcaceae; Ruminiclostridium 9; metagenome
ASV_200	Bacteria; Firmicutes; Clostridia; Clostridiales; Lachnospiraceae
ASV_215	Bacteria
ASV_219	Bacteria; Firmicutes; Clostridia; Clostridiales; Ruminococcaceae; Ruminiclostridium 9; metagenome
ASV_22	Bacteria; Firmicutes; Clostridia; Clostridiales; Lachnospiraceae; Lachnospiraceae NK4A136 group; uncultured bacterium
ASV_221	Bacteria; Cyanobacteria; Oxyphotobacteria
ASV_222	Bacteria; Firmicutes; Clostridia; Clostridiales; Ruminococcaceae; Ruminiclostridium 9; metagenome
ASV_227	Bacteria; Firmicutes; Clostridia; Clostridiales; Lachnospiraceae
ASV_234	Bacteria; Firmicutes; Clostridia; Clostridiales; Lachnospiraceae; Roseburia; unidentified
ASV_235	Bacteria; Firmicutes; Clostridia; Clostridiales; Lachnospiraceae
ASV_249	Bacteria; Firmicutes; Clostridia; Clostridiales; Ruminococcaceae; Ruminiclostridium 9; metagenome
ASV_253	Bacteria; Firmicutes; Clostridia; Clostridiales; Ruminococcaceae; Ruminiclostridium 9; metagenome
ASV_259	Bacteria
ASV_261	Bacteria; Bacteroidetes; Bacteroidia; Bacteroidales; Bacteroidaceae; Bacteroides; unidentified
ASV_264	Bacteria; Verrucomicrobia; Verrucomicrobiae; Verrucomicrobiales; Akkermansiaceae; Akkermansia; uncultured bacterium
ASV_265	Bacteria; Bacteroidetes; Bacteroidia; Bacteroidales; Tannerellaceae; Parabacteroides; unidentified
ASV_274	Bacteria
ASV_281	Bacteria; Firmicutes; Clostridia; Clostridiales
ASV_287	Bacteria
ASV_29	Bacteria; Firmicutes; Clostridia; Clostridiales; Lachnospiraceae; Lachnospiraceae NK4A136 group; uncultured bacterium
ASV_293	Bacteria; Firmicutes; Clostridia; Clostridiales; Lachnospiraceae; uncultured; uncultured bacterium
ASV_294	Bacteria; Firmicutes; Clostridia; Clostridiales; Ruminococcaceae; Ruminiclostridium 9; metagenome
ASV_30	Bacteria; Firmicutes; Clostridia; Clostridiales; Ruminococcaceae; Ruminococcaceae UCG-010; uncultured bacterium
ASV_307	Bacteria; Firmicutes; Clostridia; Clostridiales; Ruminococcaceae
ASV_31	Bacteria; Firmicutes; Clostridia; Clostridiales; Lachnospiraceae; Lachnospiraceae NK4A136 group; uncultured bacterium
ASV_310	Bacteria; Bacteroidetes; Bacteroidia; Bacteroidales; Muribaculaceae; uncultured bacterium; uncultured bacterium
ASV_320	Bacteria; Firmicutes; Clostridia; Clostridiales; Lachnospiraceae
ASV_321	Bacteria; Firmicutes; Clostridia; Clostridiales; Ruminococcaceae; Ruminiclostridium 9; metagenome
ASV_324	Bacteria; Firmicutes; Clostridia; Clostridiales; Ruminococcaceae; Ruminococcus 1; uncultured bacterium
ASV_329	Bacteria; Firmicutes; Clostridia; Clostridiales; Christensenellaceae; uncultured; uncultured bacterium
ASV_33	Bacteria; Firmicutes; Clostridia; Clostridiales; Ruminococcaceae
ASV_334	Bacteria; Firmicutes; Clostridia; Clostridiales; Lachnospiraceae; Roseburia; unidentified
ASV_337	Bacteria; Firmicutes; Bacilli; Lactobacillales; Lactobacillaceae; Lactobacillus
ASV_342	Bacteria; Bacteroidetes; Bacteroidia; Bacteroidales; Tannerellaceae; Parabacteroides; unidentified
ASV_343	Bacteria; Bacteroidetes; Bacteroidia; Bacteroidales
ASV_359	Bacteria
ASV_364	Bacteria; Actinobacteria; Coriobacteriia; Coriobacteriales; Eggerthellaceae; Slackia; unidentified
ASV_378	Bacteria; Firmicutes; Clostridia; Clostridiales; Ruminococcaceae; Ruminiclostridium 9; metagenome
ASV_398	Bacteria; Proteobacteria; Alphaproteobacteria; Rhodospirillales; uncultured; uncultured bacterium; uncultured bacterium
ASV_401	Bacteria; Firmicutes; Clostridia; Clostridiales
ASV_403	Bacteria; Firmicutes; Clostridia; Clostridiales; Clostridiales vadinBB60 group; uncultured bacterium; uncultured bacterium
ASV_419	Bacteria; Firmicutes; Clostridia; Clostridiales; Lachnospiraceae; Roseburia; unidentified
ASV_42	Bacteria; Firmicutes; Clostridia; Clostridiales; Lachnospiraceae; Roseburia; unidentified
ASV_424	Bacteria; Firmicutes; Clostridia; Clostridiales; Ruminococcaceae
ASV_429	Bacteria; Firmicutes; Clostridia; Clostridiales; Clostridiales vadinBB60 group; uncultured bacterium; uncultured bacterium
ASV_43	Bacteria; Firmicutes; Clostridia; Clostridiales; Lachnospiraceae
ASV_430	Bacteria; Firmicutes; Clostridia; Clostridiales; Clostridiales vadinBB60 group; uncultured bacterium; uncultured bacterium
ASV_44	Bacteria; Firmicutes; Clostridia; Clostridiales; Lachnospiraceae; Roseburia; unidentified
ASV_452	Bacteria; Firmicutes; Clostridia; Clostridiales; Ruminococcaceae; uncultured; uncultured bacterium
ASV_467	Bacteria; Firmicutes; Clostridia; Clostridiales; Ruminococcaceae; Ruminiclostridium 9; metagenome
ASV_480	Bacteria; Actinobacteria; Coriobacteriia; Coriobacteriales; Eggerthellaceae; Slackia; unidentified
ASV_481	Bacteria; Firmicutes; Clostridia; Clostridiales; Ruminococcaceae; uncultured; uncultured Ruminococcaceae bacterium
ASV_496	Bacteria; Firmicutes; Clostridia; Clostridiales; Lachnospiraceae; Roseburia; unidentified
ASV_511	Bacteria; Bacteroidetes; Bacteroidia; Bacteroidales; Muribaculaceae; uncultured bacterium; uncultured bacterium
ASV_512	Bacteria; Bacteroidetes; Bacteroidia; Bacteroidales; Muribaculaceae; uncultured bacterium; uncultured bacterium
ASV_52	Bacteria; Firmicutes; Clostridia; Clostridiales; Lachnospiraceae; Roseburia; unidentified
ASV_55	Bacteria; Firmicutes; Clostridia; Clostridiales
ASV_559	Bacteria; Firmicutes; Clostridia; Clostridiales
ASV_56	Bacteria; Firmicutes; Clostridia; Clostridiales; Ruminococcaceae; Ruminiclostridium 9; metagenome
ASV_572	Bacteria; Bacteroidetes; Bacteroidia; Bacteroidales; Muribaculaceae; uncultured bacterium; uncultured bacterium
ASV_577	Bacteria; Bacteroidetes; Bacteroidia; Bacteroidales; Muribaculaceae; uncultured bacterium; uncultured bacterium
ASV_619	Bacteria; Firmicutes; Clostridia; Clostridiales; Lachnospiraceae
ASV_62	Bacteria; Firmicutes; Clostridia; Clostridiales; Ruminococcaceae; Ruminiclostridium 9; metagenome
ASV_621	Bacteria; Firmicutes; Clostridia; Clostridiales; Ruminococcaceae; Ruminiclostridium 9; metagenome
ASV_647	Bacteria; Bacteroidetes; Bacteroidia; Bacteroidales; Muribaculaceae; uncultured bacterium; uncultured bacterium
ASV_652	Bacteria; Bacteroidetes; Bacteroidia; Bacteroidales; Muribaculaceae; uncultured bacterium; uncultured bacterium
ASV_664	Bacteria; Bacteroidetes; Bacteroidia; Bacteroidales; Muribaculaceae; uncultured bacterium; uncultured bacterium
ASV_692	Bacteria; Bacteroidetes; Bacteroidia; Bacteroidales; Muribaculaceae; uncultured bacterium; uncultured bacterium
ASV_696	Bacteria; Bacteroidetes; Bacteroidia; Bacteroidales; Muribaculaceae; uncultured bacterium; uncultured bacterium
ASV_697	Bacteria; Firmicutes; Clostridia; Clostridiales; Lachnospiraceae
ASV_707	Bacteria; Firmicutes; Clostridia; Clostridiales; Lachnospiraceae
ASV_72	Bacteria; Actinobacteria
ASV_723	Bacteria; Bacteroidetes; Bacteroidia; Bacteroidales; Muribaculaceae; uncultured bacterium; uncultured bacterium
ASV_73	Bacteria; Firmicutes; Clostridia; Clostridiales; Lachnospiraceae
ASV_751	Bacteria; Bacteroidetes; Bacteroidia; Bacteroidales; Prevotellaceae; Prevotella; unidentified
ASV_752	Bacteria; Firmicutes; Clostridia; Clostridiales; Ruminococcaceae; Ruminiclostridium 9; metagenome
ASV_76	Bacteria; Firmicutes; Clostridia; Clostridiales; Ruminococcaceae
ASV_80	Bacteria; Firmicutes
ASV_802	Bacteria; Firmicutes
ASV_819	Bacteria; Firmicutes; Clostridia; Clostridiales; Lachnospiraceae; Lachnoanaerobaculum; unidentified
ASV_827	Bacteria; Firmicutes; Clostridia; Clostridiales; Lachnospiraceae
ASV_86	Bacteria; Firmicutes; Clostridia; Clostridiales; Lachnospiraceae
ASV_9	Bacteria; Firmicutes; Clostridia; Clostridiales; Ruminococcaceae; Ruminiclostridium 9; metagenome
ASV_90	Bacteria; Firmicutes; Clostridia; Clostridiales; Ruminococcaceae; Ruminococcus 1; uncultured bacterium
ASV_91	Bacteria; Firmicutes; Clostridia; Clostridiales; Lachnospiraceae; Roseburia; unidentified
ASV_92	Bacteria; Firmicutes; Clostridia; Clostridiales; Lachnospiraceae; Roseburia; unidentified
ASV_95	Bacteria; Firmicutes; Clostridia; Clostridiales; Ruminococcaceae; Ruminococcaceae UCG-014; uncultured bacterium
ASV_98	Bacteria; Firmicutes; Clostridia; Clostridiales; Lachnospiraceae; Roseburia; unidentified
ASV_99	Bacteria; Firmicutes; Clostridia; Clostridiales; Ruminococcaceae
